# Supplementary material for: Piperazinediium dioxamate
Source: Acta Crystallogr Sect E Struct Rep Online. 2009 Apr 8;65(Pt 5):o1004. doi: 10.1107/S1600536809012513 (PMC2977693; doi:10.1107/S1600536809012513)
Supplement: Supplementary file 2 [file e-65-o1004-Isup2.hkl]

#
# h,k,l, Fc-squared, Fo-squared, sigma(Fo-squared) and status flag
#
data_I
_shelx_title ' OXAP11 IN P2(1)/C'
_shelx_refln_list_code          4
_shelx_F_calc_maximum       93.99
_exptl_crystal_F_000       280.00
_reflns_d_resolution_high  0.5996
 
loop_
 _symmetry_equiv_pos_as_xyz
 'x, y, z'
 '-x, y+1/2, -z+1/2'
 '-x, -y, -z'
 'x, -y-1/2, z-1/2'
 
_cell_length_a     6.4323
_cell_length_b     6.7681
_cell_length_c    13.0032
_cell_angle_alpha  90.000
_cell_angle_beta   94.488
_cell_angle_gamma  90.000
 
_shelx_F_squared_multiplier     1.000
 
loop_
 _refln_index_h
 _refln_index_k
 _refln_index_l
 _refln_F_squared_calc
 _refln_F_squared_meas
 _refln_F_squared_sigma
 _refln_observed_status
   1   0   0       17.04       26.61      0.34 o
   2   0   0        5.42        4.64      0.14 o
   3   0   0       87.20       87.58      1.08 o
   4   0   0        5.46       10.02      0.31 o
   5   0   0      157.46      169.10      2.81 o
   6   0   0      177.78      182.01      3.07 o
   7   0   0       15.62       14.29      0.82 o
   8   0   0        7.81        7.16      0.56 o
   9   0   0        0.12        0.01      0.36 o
  10   0   0        1.64        3.40      0.79 o
   1   1   0      659.26      732.61      4.94 o
   2   1   0       76.15       70.27      0.60 o
   3   1   0      109.81      105.74      0.91 o
   4   1   0       10.16       10.03      0.28 o
   5   1   0      117.48      113.79      1.30 o
   6   1   0      107.48      106.59      1.42 o
   7   1   0       24.95       24.15      0.60 o
   8   1   0       47.38       46.50      0.82 o
   9   1   0       18.37       19.31      0.65 o
  10   1   0        0.00       -0.12      0.42 o
   0   2   0     7543.78     4899.56     71.49 o
   1   2   0     1500.89     1481.10     12.16 o
   2   2   0       97.46      106.35      0.80 o
   3   2   0       18.01       15.26      0.24 o
   4   2   0       44.22       38.74      0.50 o
   5   2   0        4.99        4.23      0.21 o
   6   2   0      102.11       95.35      1.19 o
   7   2   0        6.72        6.13      0.35 o
   8   2   0       14.93       13.21      0.52 o
   9   2   0        2.92        3.21      0.36 o
  10   2   0        0.12        0.58      0.47 o
   1   3   0      258.03      244.16      1.96 o
   2   3   0      823.51      896.38      7.14 o
   3   3   0      506.47      523.36      4.56 o
   4   3   0      157.75      151.20      1.30 o
   5   3   0       48.60       41.38      0.59 o
   6   3   0       41.53       38.89      0.60 o
   7   3   0       51.27       49.11      0.75 o
   8   3   0       95.09       95.54      1.33 o
   9   3   0       17.98       18.77      1.21 o
  10   3   0        8.29       10.73      1.03 o
   0   4   0      165.91      167.90      1.98 o
   1   4   0      394.18      400.67      4.72 o
   2   4   0      408.52      424.20      3.74 o
   3   4   0       52.92       44.20      0.59 o
   4   4   0        3.22        3.79      0.22 o
   5   4   0        7.78        7.99      0.30 o
   6   4   0        3.06        3.65      0.25 o
   7   4   0        7.17        6.20      0.38 o
   8   4   0        1.98        1.79      0.36 o
   9   4   0       16.21       15.98      0.91 o
  10   4   0        4.82        4.66      0.99 o
   1   5   0       25.40       25.56      0.42 o
   2   5   0      160.88      171.40      1.69 o
   3   5   0      100.88       96.88      1.17 o
   4   5   0       73.08       75.30      1.00 o
   5   5   0        0.00       -0.04      0.17 o
   6   5   0       71.09       71.31      1.32 o
   7   5   0        4.30        5.19      0.37 o
   8   5   0       18.16       18.33      0.93 o
   9   5   0        2.30        2.25      0.54 o
   0   6   0       25.95       32.39      0.76 o
   1   6   0        5.59        4.03      0.23 o
   2   6   0      213.80      213.52      2.26 o
   3   6   0       89.93       82.46      1.09 o
   4   6   0       41.67       38.34      0.68 o
   5   6   0       14.79       15.86      0.46 o
   6   6   0       27.32       27.67      0.71 o
   7   6   0        0.45        0.38      0.39 o
   8   6   0        0.01       -0.10      0.39 o
   1   7   0        9.44        8.39      0.33 o
   2   7   0       25.23       25.73      0.56 o
   3   7   0        0.18       -0.01      0.17 o
   4   7   0        3.21        2.42      0.25 o
   5   7   0       45.61       47.01      1.11 o
   6   7   0       44.62       42.91      1.54 o
   7   7   0        0.00       -0.18      0.39 o
   8   7   0        0.14        0.89      0.48 o
   0   8   0        1.56        2.50      0.40 o
   1   8   0        0.30        0.25      0.20 o
   2   8   0       34.47       33.47      0.99 o
   3   8   0        0.04        0.27      0.28 o
   4   8   0        5.05        5.00      0.44 o
   5   8   0       10.53       11.69      0.76 o
   6   8   0        1.56        1.29      0.48 o
   7   8   0        0.22        0.66      0.46 o
   1   9   0       10.99       11.39      1.22 o
   2   9   0        2.96        3.14      0.40 o
   3   9   0        6.54        6.62      0.52 o
   4   9   0        9.64       10.67      0.89 o
   5   9   0       29.61       30.15      1.34 o
   6   9   0        8.04        7.48      0.87 o
   0  10   0        0.13        0.00      0.57 o
   1  10   0        9.31        9.91      0.75 o
   2  10   0        4.29        3.57      0.55 o
   3  10   0        0.39        0.34      0.45 o
   4  10   0       22.05       23.21      1.10 o
   1  11   0        2.08        2.44      0.78 o
 -10   1   1        3.54        3.47      0.78 o
  -9   1   1        5.20        6.96      0.43 o
  -8   1   1       16.32       17.77      0.51 o
  -7   1   1      237.31      230.18      2.73 o
  -6   1   1      330.84      323.30      3.56 o
  -5   1   1      152.63      147.71      1.60 o
  -4   1   1       77.30       70.87      0.78 o
  -3   1   1      871.33      937.34      7.21 o
  -2   1   1      292.77      335.90      2.57 o
  -1   1   1      106.21       78.22      0.53 o
   0   1   1       87.82       68.86      0.47 o
   1   1   1     5290.69     4054.38     43.16 o
   2   1   1     1117.19     1075.88      7.68 o
   3   1   1       31.71       35.78      0.41 o
   4   1   1      183.82      179.03      1.69 o
   5   1   1      362.13      353.50      3.47 o
   6   1   1      563.49      538.12      5.68 o
   7   1   1       35.22       36.50      0.75 o
   8   1   1       83.74       80.62      1.30 o
   9   1   1       29.41       31.64      0.93 o
  10   1   1        1.40        1.37      0.70 o
 -10   2   1        0.19        0.61      0.62 o
  -9   2   1        0.02        0.45      0.34 o
  -8   2   1        2.98        3.16      0.27 o
  -7   2   1       40.81       41.37      0.73 o
  -6   2   1        7.46        6.41      0.28 o
  -5   2   1      397.98      374.14      3.65 o
  -4   2   1       73.05       76.26      0.84 o
  -3   2   1       45.82       53.20      0.53 o
  -2   2   1      830.15      906.78      6.08 o
  -1   2   1      888.25      859.17      6.19 o
   0   2   1      228.75      280.29      2.07 o
   1   2   1     8833.36     6396.91     63.66 o
   2   2   1      155.97      161.65      1.23 o
   3   2   1       20.57       13.47      0.22 o
   4   2   1       97.29       91.87      0.85 o
   5   2   1       11.08        9.51      0.29 o
   6   2   1        2.72        1.93      0.20 o
   7   2   1        7.98        7.19      0.31 o
   8   2   1        9.23        8.02      0.42 o
   9   2   1       20.99       22.43      1.59 o
  10   2   1        8.51        8.88      1.11 o
 -10   3   1       14.45       19.03      1.45 o
  -9   3   1       11.03       11.84      0.55 o
  -8   3   1       33.19       32.03      0.70 o
  -7   3   1       14.71       15.43      0.41 o
  -6   3   1        4.69        6.03      0.25 o
  -5   3   1      569.44      545.31      4.74 o
  -4   3   1        5.11        4.98      0.18 o
  -3   3   1      242.93      262.86      2.11 o
  -2   3   1       47.72       64.41      0.61 o
  -1   3   1       63.42       70.70      0.64 o
   0   3   1       61.32       70.35      0.60 o
   1   3   1        0.63        0.63      0.08 o
   2   3   1      183.50      205.33      1.57 o
   3   3   1       12.13       14.41      0.24 o
   4   3   1       82.94       72.71      0.68 o
   5   3   1      179.35      175.89      1.72 o
   6   3   1        7.02        6.96      0.26 o
   7   3   1       74.56       75.36      1.08 o
   8   3   1       30.28       30.99      0.69 o
   9   3   1        0.45        0.17      0.33 o
  10   3   1        1.31        1.27      0.78 o
  -9   4   1        0.04       -0.28      0.37 o
  -8   4   1        1.61        0.97      0.33 o
  -7   4   1        6.76        7.58      0.35 o
  -6   4   1        0.84        0.34      0.16 o
  -5   4   1       90.77       81.06      1.06 o
  -4   4   1      178.30      169.57      1.82 o
  -3   4   1      132.38      142.98      1.26 o
  -2   4   1      136.57      163.27      1.39 o
  -1   4   1      319.75      359.41      2.82 o
   0   4   1      681.09      663.14      4.79 o
   1   4   1      755.86      790.97      5.70 o
   2   4   1      285.43      302.47      2.29 o
   3   4   1       41.22       52.75      0.61 o
   4   4   1      250.40      230.77      2.20 o
   5   4   1       18.57       17.59      0.42 o
   6   4   1        9.05        7.78      0.32 o
   7   4   1       12.56       11.67      0.49 o
   8   4   1        2.37        2.69      0.38 o
   9   4   1       21.18       23.76      1.48 o
  -9   5   1       16.01       18.00      0.97 o
  -8   5   1       23.66       25.84      1.08 o
  -7   5   1        2.97        1.82      0.35 o
  -6   5   1        2.46        1.83      0.23 o
  -5   5   1       85.69       80.40      1.09 o
  -4   5   1       95.02      103.10      1.26 o
  -3   5   1       31.44       32.77      0.56 o
  -2   5   1       75.91       76.08      0.82 o
  -1   5   1       39.83       38.50      0.47 o
   0   5   1       27.05       26.17      0.37 o
   1   5   1       34.99       39.31      0.48 o
   2   5   1       18.40       16.95      0.32 o
   3   5   1      442.60      458.42      4.10 o
   4   5   1       26.78       22.63      0.48 o
   5   5   1       16.79       14.69      0.45 o
   6   5   1        5.55        7.55      0.38 o
   7   5   1       81.71       80.56      1.54 o
   8   5   1        1.85        3.12      1.02 o
   9   5   1        1.77        1.06      0.46 o
  -9   6   1        0.87        0.77      0.69 o
  -8   6   1       12.66       13.11      0.83 o
  -7   6   1        8.21        8.49      0.88 o
  -6   6   1        8.46        8.41      0.42 o
  -5   6   1       15.11       16.08      0.47 o
  -4   6   1       38.25       36.31      0.66 o
  -3   6   1        3.17        2.29      0.21 o
  -2   6   1       35.07       34.48      0.61 o
  -1   6   1        1.88        2.36      0.20 o
   0   6   1      304.91      296.19      2.77 o
   1   6   1        4.59        5.07      0.21 o
   2   6   1       39.58       38.95      0.65 o
   3   6   1        7.91        9.53      0.34 o
   4   6   1        0.28        0.10      0.16 o
   5   6   1        3.38        4.24      0.42 o
   6   6   1       16.52       15.20      0.63 o
   7   6   1        4.47        4.21      0.54 o
   8   6   1        0.61        0.53      0.45 o
  -8   7   1        5.57        7.30      0.72 o
  -7   7   1        0.05        0.41      0.42 o
  -6   7   1        0.95        1.58      0.43 o
  -5   7   1        0.07        0.03      0.28 o
  -4   7   1       40.69       39.65      1.33 o
  -3   7   1        0.01        0.17      0.18 o
  -2   7   1        0.64        0.84      0.19 o
  -1   7   1        0.85        1.11      0.20 o
   0   7   1        3.29        3.14      0.24 o
   1   7   1        0.00       -0.04      0.16 o
   2   7   1        0.34        0.45      0.18 o
   3   7   1      125.19      123.41      1.85 o
   4   7   1       11.32       10.10      0.43 o
   5   7   1       20.57       22.21      0.75 o
   6   7   1       13.73       14.96      0.80 o
   7   7   1        4.29        4.96      0.61 o
   8   7   1        0.56        0.98      0.48 o
  -7   8   1        0.69        1.20      0.69 o
  -6   8   1        4.80        4.90      0.74 o
  -5   8   1       14.89       15.72      0.87 o
  -4   8   1       29.13       31.82      0.93 o
  -3   8   1       81.24       76.77      1.30 o
  -2   8   1       11.76       10.71      0.47 o
  -1   8   1       56.42       54.59      1.02 o
   0   8   1       25.97       25.53      0.67 o
   1   8   1        0.00        0.11      0.24 o
   2   8   1        9.17        8.31      0.42 o
   3   8   1       19.10       19.33      0.61 o
   4   8   1       10.47        9.57      0.67 o
   5   8   1        0.01        0.55      0.39 o
   6   8   1        5.33        4.47      0.86 o
   7   8   1        0.04        0.23      0.43 o
  -6   9   1        0.04        0.32      0.44 o
  -5   9   1        0.25        0.40      0.42 o
  -4   9   1        0.00        0.04      0.38 o
  -3   9   1        3.03        3.41      0.44 o
  -2   9   1       31.01       29.67      1.30 o
  -1   9   1        2.11        2.82      0.39 o
   0   9   1        0.32       -0.19      0.33 o
   1   9   1        0.37        0.47      0.34 o
   2   9   1       16.28       16.98      0.85 o
   3   9   1        1.86        2.02      0.70 o
   4   9   1        2.13        1.68      0.47 o
   5   9   1        6.96        6.07      0.67 o
   6   9   1        0.23        0.02      0.44 o
  -4  10   1       14.44       17.80      0.97 o
  -3  10   1        3.05        2.47      0.63 o
  -2  10   1        0.47       -0.12      0.37 o
  -1  10   1        8.51        6.83      0.84 o
   0  10   1        7.27        7.49      0.67 o
   1  10   1        1.21        1.77      0.48 o
   2  10   1        3.58        3.21      0.54 o
   3  10   1       23.32       23.72      1.11 o
   4  10   1        2.68        3.92      0.63 o
  -1  11   1        5.47        4.69      0.92 o
   0  11   1        6.75        7.31      0.70 o
   1  11   1        0.55        0.49      0.71 o
 -10   0   2       33.79       35.48      1.85 o
  -9   0   2        0.73        0.30      0.49 o
  -8   0   2        6.35        8.35      0.67 o
  -7   0   2       59.96       58.00      1.38 o
  -6   0   2      186.87      185.70      3.30 o
  -5   0   2       10.43       10.15      0.37 o
  -4   0   2      730.16      772.31     11.03 o
  -3   0   2       29.82       35.88      0.61 o
  -2   0   2      367.63      398.60      4.28 o
  -1   0   2     4682.44     4130.76     58.44 o
   0   0   2      123.79      149.84      3.54 o
   1   0   2      541.57      483.88      5.20 o
   2   0   2     3879.56     3727.06     55.97 o
   3   0   2     2947.43     2792.39     33.77 o
   4   0   2       12.35       13.28      0.37 o
   5   0   2       13.65       13.97      0.44 o
   6   0   2       58.89       54.74      1.25 o
   7   0   2      166.49      161.12      2.90 o
   8   0   2       92.71       93.20      2.04 o
   9   0   2       25.26       25.17      1.52 o
  10   0   2       26.01       27.37      1.66 o
 -10   1   2        0.56        0.83      0.46 o
  -9   1   2        3.55        3.47      0.42 o
  -8   1   2        2.88        2.56      0.26 o
  -7   1   2       27.48       28.60      0.65 o
  -6   1   2        7.25        5.25      0.34 o
  -5   1   2      198.40      200.63      2.08 o
  -4   1   2        1.22        1.14      0.10 o
  -3   1   2        0.21        0.64      0.07 o
  -2   1   2       73.23       80.60      0.68 o
  -1   1   2      438.29      447.71      2.76 o
   0   1   2      317.13      371.58      2.39 o
   1   1   2      276.94      276.71      1.75 o
   2   1   2     1579.22     1670.42     12.67 o
   3   1   2      185.18      197.08      1.80 o
   4   1   2        9.59        9.81      0.23 o
   5   1   2        8.15        7.06      0.29 o
   6   1   2        2.67        2.81      0.23 o
   7   1   2       74.75       71.53      1.01 o
   8   1   2        6.61        7.31      0.41 o
   9   1   2        0.02       -0.08      0.31 o
  10   1   2        0.57        0.49      0.61 o
 -10   2   2       12.20       13.42      1.30 o
  -9   2   2        0.18       -0.08      0.29 o
  -8   2   2       24.05       26.94      0.62 o
  -7   2   2        0.00        0.27      0.19 o
  -6   2   2        7.72        8.17      0.38 o
  -5   2   2        8.12        5.73      0.24 o
  -4   2   2        4.90        4.27      0.21 o
  -3   2   2      645.86      677.13      5.14 o
  -2   2   2     1194.69     1274.64      8.90 o
  -1   2   2      619.65      707.25      4.81 o
   0   2   2       68.25       69.17      0.57 o
   1   2   2     2501.00     2321.63     16.59 o
   2   2   2      464.58      479.90      3.65 o
   3   2   2      767.66      787.04      5.85 o
   4   2   2       28.80       29.36      0.40 o
   5   2   2       35.78       33.29      0.50 o
   6   2   2        7.25        7.98      0.39 o
   7   2   2       24.75       22.27      0.59 o
   8   2   2        0.42        0.42      0.24 o
   9   2   2        6.54        6.08      0.51 o
  10   2   2        5.83        6.27      0.96 o
 -10   3   2        0.30        0.96      0.67 o
  -9   3   2        0.20        0.40      0.27 o
  -8   3   2       11.67       13.19      0.46 o
  -7   3   2       17.43       18.78      0.53 o
  -6   3   2       36.03       32.89      0.55 o
  -5   3   2      248.70      257.93      2.40 o
  -4   3   2      100.56       99.25      0.92 o
  -3   3   2        0.76        5.19      0.17 o
  -2   3   2       23.03       23.61      0.28 o
  -1   3   2       60.44       55.77      0.50 o
   0   3   2      328.60      365.46      2.67 o
   1   3   2        0.40        0.07      0.05 o
   2   3   2      779.69      869.70      6.22 o
   3   3   2        9.52       10.27      0.23 o
   4   3   2      108.04      110.17      1.07 o
   5   3   2       67.86       62.20      0.76 o
   6   3   2      185.30      181.23      1.81 o
   7   3   2       77.67       71.35      1.04 o
   8   3   2        6.66        7.78      0.50 o
   9   3   2        5.30        4.92      0.49 o
  10   3   2        0.45        1.14      0.77 o
  -9   4   2        0.43        0.40      0.36 o
  -8   4   2       17.53       18.43      0.72 o
  -7   4   2        9.66        9.71      0.66 o
  -6   4   2        4.55        4.74      0.27 o
  -5   4   2       13.00       12.99      0.37 o
  -4   4   2      400.12      389.41      3.53 o
  -3   4   2       20.44       17.31      0.31 o
  -2   4   2      226.67      247.34      2.01 o
  -1   4   2       29.58       30.25      0.36 o
   0   4   2      161.86      186.27      1.54 o
   1   4   2     1063.05     1113.61      9.44 o
   2   4   2       27.06       31.75      0.40 o
   3   4   2       42.17       44.15      0.54 o
   4   4   2        4.50        4.60      0.20 o
   5   4   2        7.06        8.52      0.30 o
   6   4   2        4.83        5.16      0.42 o
   7   4   2        1.62        1.32      0.32 o
   8   4   2       27.79       27.04      1.02 o
   9   4   2        3.15        3.64      0.56 o
  -9   5   2        6.82        7.95      1.01 o
  -8   5   2       39.25       39.63      1.08 o
  -7   5   2       10.44        9.92      0.46 o
  -6   5   2        0.20        0.13      0.20 o
  -5   5   2       75.98       78.33      1.07 o
  -4   5   2       85.31       77.72      1.02 o
  -3   5   2       41.70       40.46      0.59 o
  -2   5   2        2.39        1.74      0.15 o
  -1   5   2        3.10        3.32      0.15 o
   0   5   2       31.57       34.75      0.44 o
   1   5   2       90.00       85.18      0.79 o
   2   5   2       21.74       20.34      0.52 o
   3   5   2       30.83       30.91      0.59 o
   4   5   2        9.84       10.29      0.33 o
   5   5   2        8.77        9.08      0.33 o
   6   5   2      190.11      182.49      2.68 o
   7   5   2        0.38        0.57      0.39 o
   8   5   2        5.94        6.00      0.50 o
   9   5   2        4.70        5.04      0.64 o
  -8   6   2        0.58        0.58      0.76 o
  -7   6   2        0.75        0.56      0.32 o
  -6   6   2        0.58        0.16      0.23 o
  -5   6   2       14.18       13.92      0.50 o
  -4   6   2       74.18       71.94      1.01 o
  -3   6   2      351.18      355.41      3.57 o
  -2   6   2       20.37       19.62      0.45 o
  -1   6   2       12.11       13.60      0.37 o
   0   6   2      203.38      209.01      2.20 o
   1   6   2        3.05        3.90      0.26 o
   2   6   2        0.47        0.78      0.15 o
   3   6   2        3.91        3.88      0.23 o
   4   6   2       13.93       14.03      0.45 o
   5   6   2       34.81       35.47      0.90 o
   6   6   2        8.29        8.62      0.50 o
   7   6   2        0.04       -0.06      0.32 o
   8   6   2        2.59        2.40      0.52 o
  -8   7   2        0.09       -0.13      0.43 o
  -7   7   2       16.48       18.78      0.95 o
  -6   7   2        8.88        8.99      0.54 o
  -5   7   2       34.38       35.93      0.83 o
  -4   7   2        0.36       -0.02      0.24 o
  -3   7   2       22.42       24.95      0.64 o
  -2   7   2       96.30       92.27      1.38 o
  -1   7   2       64.68       64.37      0.94 o
   0   7   2       14.53       13.51      0.41 o
   1   7   2       41.82       37.47      0.67 o
   2   7   2       21.96       22.75      0.59 o
   3   7   2       12.77       14.12      0.49 o
   4   7   2       56.04       54.65      1.69 o
   5   7   2       18.34       17.07      0.67 o
   6   7   2        2.34        2.44      0.40 o
   7   7   2        0.21        0.11      0.40 o
   8   7   2        8.45        8.53      1.08 o
  -7   8   2        0.22        0.53      0.46 o
  -6   8   2        1.02        0.77      0.43 o
  -5   8   2        3.11        2.46      0.40 o
  -4   8   2        1.35        0.53      0.26 o
  -3   8   2       96.35       94.77      1.50 o
  -2   8   2        0.20        0.35      0.24 o
  -1   8   2       13.03       12.82      0.50 o
   0   8   2        2.34        1.84      0.27 o
   1   8   2        0.37        0.49      0.27 o
   2   8   2        0.43        0.54      0.52 o
   3   8   2       10.12        9.28      0.45 o
   4   8   2       17.21       18.45      0.70 o
   5   8   2        0.49        0.22      0.39 o
   6   8   2        0.84        1.81      0.65 o
   7   8   2        0.49        0.67      0.49 o
  -6   9   2        0.12       -0.56      0.56 o
  -5   9   2        0.05        0.70      0.44 o
  -4   9   2        0.78        0.69      0.33 o
  -3   9   2        0.46        0.39      0.37 o
  -2   9   2       22.52       23.26      0.83 o
  -1   9   2        0.16        0.45      0.31 o
   0   9   2        3.39        2.50      0.37 o
   1   9   2        4.01        3.40      0.49 o
   2   9   2        1.44        1.39      0.41 o
   3   9   2        9.71        8.87      0.75 o
   4   9   2       53.40       54.14      1.93 o
   5   9   2        5.11        4.90      0.63 o
   6   9   2        0.45        0.32      0.67 o
  -4  10   2        0.04        0.52      0.47 o
  -3  10   2        0.08       -0.16      0.40 o
  -2  10   2        9.07        7.75      0.92 o
  -1  10   2       13.34       11.62      0.78 o
   0  10   2        0.21        0.36      0.40 o
   1  10   2        3.36        3.60      0.56 o
   2  10   2        0.02        0.43      0.42 o
   3  10   2        0.01       -0.14      0.42 o
   4  10   2        7.29        7.60      0.72 o
  -1  11   2        4.82        4.49      0.94 o
   0  11   2        1.05        0.32      0.63 o
   1  11   2        0.31       -0.03      0.65 o
 -10   1   3        8.66        9.93      0.77 o
  -9   1   3        6.34        6.77      0.99 o
  -8   1   3        9.83        8.26      0.41 o
  -7   1   3       23.98       22.96      0.58 o
  -6   1   3        1.25        1.84      0.20 o
  -5   1   3       79.50       74.88      0.93 o
  -4   1   3      770.07      840.08      7.20 o
  -3   1   3      503.98      542.21      4.66 o
  -2   1   3     1045.61     1021.59      8.09 o
  -1   1   3      199.23      185.02      1.26 o
   0   1   3     1117.23     1071.10      7.65 o
   1   1   3       65.79       91.14      0.78 o
   2   1   3      100.18      110.63      0.91 o
   3   1   3      425.17      461.80      3.75 o
   4   1   3      155.58      161.37      1.55 o
   5   1   3       14.49       16.30      0.34 o
   6   1   3        1.46        1.67      0.20 o
   7   1   3       76.14       78.06      1.21 o
   8   1   3       35.14       35.53      0.95 o
   9   1   3       20.79       20.91      0.99 o
  10   1   3        0.18        0.31      0.45 o
 -10   2   3        5.98        6.12      0.68 o
  -9   2   3        0.85        0.84      0.41 o
  -8   2   3        0.13       -0.19      0.19 o
  -7   2   3       26.18       23.44      0.54 o
  -6   2   3      131.09      126.14      1.48 o
  -5   2   3       43.56       42.19      0.59 o
  -4   2   3      201.77      222.50      2.07 o
  -3   2   3     1213.25     1263.79     10.01 o
  -2   2   3       59.85       66.32      0.59 o
  -1   2   3       34.65       33.21      0.29 o
   0   2   3      404.71      458.37      3.82 o
   1   2   3      676.57      667.86      5.09 o
   2   2   3       50.53       44.96      0.43 o
   3   2   3       83.72       80.95      0.73 o
   4   2   3      203.77      202.89      1.78 o
   5   2   3        0.62        0.26      0.10 o
   6   2   3        9.45        9.45      0.47 o
   7   2   3       32.85       32.19      0.71 o
   8   2   3       88.84       84.86      1.59 o
   9   2   3       38.02       39.40      1.35 o
  10   2   3        0.00       -0.41      0.41 o
 -10   3   3        0.40        0.20      0.37 o
  -9   3   3        1.44        0.67      0.33 o
  -8   3   3        4.35        4.61      0.32 o
  -7   3   3        0.41        0.48      0.18 o
  -6   3   3       10.76       10.18      0.32 o
  -5   3   3       62.22       65.99      0.81 o
  -4   3   3       48.00       50.91      0.56 o
  -3   3   3       21.21       20.28      0.31 o
  -2   3   3      787.33      825.84      6.60 o
  -1   3   3      298.98      335.66      2.60 o
   0   3   3      178.09      178.98      1.37 o
   1   3   3       12.10       14.45      0.23 o
   2   3   3      727.98      740.20      5.34 o
   3   3   3      353.29      359.61      2.99 o
   4   3   3      218.25      208.59      1.85 o
   5   3   3        0.18        0.38      0.12 o
   6   3   3       22.74       22.01      0.49 o
   7   3   3       84.19       89.79      2.36 o
   8   3   3        0.07        0.30      0.27 o
   9   3   3        4.48        5.81      0.63 o
  -9   4   3        0.03       -0.09      0.37 o
  -8   4   3        5.04        5.04      0.44 o
  -7   4   3       15.87       17.72      0.56 o
  -6   4   3        1.88        2.28      0.22 o
  -5   4   3       20.09       18.28      0.43 o
  -4   4   3       97.24       98.12      1.08 o
  -3   4   3       42.56       40.51      0.53 o
  -2   4   3      751.44      782.33      6.30 o
  -1   4   3       95.66      103.15      0.93 o
   0   4   3      111.11      119.23      1.04 o
   1   4   3       64.52       70.58      0.68 o
   2   4   3      156.89      162.31      1.38 o
   3   4   3      118.98      119.57      1.15 o
   4   4   3        8.71       11.12      0.28 o
   5   4   3       10.22       11.44      0.34 o
   6   4   3        1.07        0.69      0.22 o
   7   4   3       79.66       79.01      1.86 o
   8   4   3        2.07        1.26      0.34 o
   9   4   3        0.18        0.98      0.47 o
  -9   5   3       11.25       10.46      1.06 o
  -8   5   3        0.20        0.04      0.31 o
  -7   5   3       14.00       13.82      0.54 o
  -6   5   3       24.30       25.32      0.65 o
  -5   5   3        6.47        4.81      0.38 o
  -4   5   3       41.28       38.67      0.65 o
  -3   5   3       35.62       36.49      0.68 o
  -2   5   3        9.63       10.10      0.27 o
  -1   5   3       39.22       37.77      0.47 o
   0   5   3       23.06       22.07      0.34 o
   1   5   3       50.50       51.97      0.69 o
   2   5   3      162.00      162.56      1.50 o
   3   5   3       46.26       51.40      0.68 o
   4   5   3        0.34        0.23      0.14 o
   5   5   3       21.24       20.18      0.65 o
   6   5   3      114.93      109.54      1.83 o
   7   5   3        0.11        0.17      0.29 o
   8   5   3        1.42        0.75      0.34 o
   9   5   3        1.12        1.18      0.71 o
  -8   6   3        1.12        0.99      0.48 o
  -7   6   3       22.43       23.19      0.82 o
  -6   6   3       21.67       19.73      0.61 o
  -5   6   3       18.16       17.97      0.56 o
  -4   6   3        3.86        6.00      0.34 o
  -3   6   3        0.93        0.57      0.19 o
  -2   6   3       37.90       34.80      0.61 o
  -1   6   3       71.84       68.13      0.94 o
   0   6   3       55.40       53.85      0.74 o
   1   6   3      124.59      127.52      1.55 o
   2   6   3       16.44       19.08      0.43 o
   3   6   3       68.03       60.91      0.98 o
   4   6   3        8.89       10.36      0.40 o
   5   6   3       26.29       26.91      0.78 o
   6   6   3        1.32        1.40      0.32 o
   7   6   3       12.59       12.56      0.63 o
   8   6   3        6.43        6.65      0.68 o
  -8   7   3        0.49        0.90      0.67 o
  -7   7   3        8.69        8.54      0.59 o
  -6   7   3        6.82        6.70      0.43 o
  -5   7   3        0.32        0.15      0.24 o
  -4   7   3        0.01        0.00      0.20 o
  -3   7   3        0.25        0.20      0.24 o
  -2   7   3       63.90       67.32      1.12 o
  -1   7   3       34.48       34.57      0.74 o
   0   7   3        4.72        4.92      0.33 o
   1   7   3       20.98       21.14      0.57 o
   2   7   3        3.44        2.94      0.31 o
   3   7   3       24.41       22.70      0.60 o
   4   7   3       13.10       12.14      0.56 o
   5   7   3       52.24       52.57      1.18 o
   6   7   3       15.65       15.36      0.69 o
   7   7   3        8.03       10.14      0.76 o
  -7   8   3        0.30        0.96      0.48 o
  -6   8   3        4.91        4.81      0.59 o
  -5   8   3        0.69        0.78      0.28 o
  -4   8   3        0.40        0.19      0.26 o
  -3   8   3        0.55        0.56      0.25 o
  -2   8   3       50.20       51.57      1.56 o
  -1   8   3        3.50        3.91      0.33 o
   0   8   3       29.27       26.69      0.74 o
   1   8   3       52.89       50.65      1.11 o
   2   8   3        1.39        1.29      0.31 o
   3   8   3       10.46        8.27      0.49 o
   4   8   3        6.64        7.01      0.76 o
   5   8   3       33.99       32.54      0.97 o
   6   8   3        0.35        0.34      0.41 o
   7   8   3        0.83       -0.21      0.63 o
  -6   9   3        0.57       -0.14      0.67 o
  -5   9   3        3.81        3.14      0.54 o
  -4   9   3       15.89       17.68      0.77 o
  -3   9   3        6.29        6.07      0.44 o
  -2   9   3        8.29        8.78      0.48 o
  -1   9   3        3.48        3.83      0.44 o
   0   9   3        0.28        0.20      0.25 o
   1   9   3        3.17        3.52      0.43 o
   2   9   3        0.18        0.00      0.28 o
   3   9   3        8.66        7.89      0.65 o
   4   9   3        4.32        3.81      0.56 o
   5   9   3       11.56       11.71      0.81 o
   6   9   3        3.34        3.00      0.86 o
  -4  10   3        0.31        0.45      0.45 o
  -3  10   3        2.32        2.32      0.53 o
  -2  10   3       12.20       12.87      0.90 o
  -1  10   3        0.22        0.16      0.71 o
   0  10   3        1.52        1.04      0.42 o
   1  10   3        0.15        0.36      0.41 o
   2  10   3        0.49        0.52      0.42 o
   3  10   3        0.07       -0.25      0.42 o
   4  10   3        0.35        1.40      0.73 o
  -1  11   3        0.98        0.55      0.67 o
   0  11   3        8.84        8.82      1.12 o
   1  11   3        0.00       -0.18      0.61 o
 -10   0   4        3.80        4.28      0.84 o
  -9   0   4       16.63       18.43      1.27 o
  -8   0   4        0.81        0.27      0.43 o
  -7   0   4       21.93       22.74      1.03 o
  -6   0   4      284.97      266.36      4.34 o
  -5   0   4      346.51      359.37      4.59 o
  -4   0   4      172.27      172.44      2.30 o
  -3   0   4      771.60      873.22     10.49 o
  -2   0   4     3538.83     3698.96     50.89 o
  -1   0   4       76.26       63.32      0.79 o
   0   0   4      181.81      142.53      1.82 o
   1   0   4     1087.01     1110.89     14.25 o
   2   0   4      993.98     1028.73     10.94 o
   3   0   4      164.53      185.34      2.10 o
   4   0   4       58.76       60.60      0.85 o
   5   0   4       18.49       18.52      0.51 o
   6   0   4        1.16        0.75      0.25 o
   7   0   4        0.69        0.76      0.29 o
   8   0   4       17.72       16.21      1.12 o
   9   0   4       74.83       72.54      2.71 o
  10   0   4        1.22        1.62      0.73 o
 -10   1   4        5.45        5.25      0.63 o
  -9   1   4        0.82        1.03      0.33 o
  -8   1   4        0.09       -0.07      0.23 o
  -7   1   4       10.02        9.80      0.48 o
  -6   1   4        1.56        1.38      0.19 o
  -5   1   4        6.36        5.32      0.20 o
  -4   1   4        0.08        0.12      0.08 o
  -3   1   4       18.07       20.78      0.30 o
  -2   1   4      682.22      760.59      5.60 o
  -1   1   4      180.49      226.55      1.61 o
   0   1   4      241.79      276.13      2.27 o
   1   1   4      683.91      748.89      5.53 o
   2   1   4        4.75        3.79      0.17 o
   3   1   4      457.48      457.22      3.50 o
   4   1   4      151.32      161.34      1.56 o
   5   1   4        0.00        0.35      0.18 o
   6   1   4        4.50        4.11      0.22 o
   7   1   4        2.39        2.64      0.26 o
   8   1   4        0.47        0.97      0.38 o
   9   1   4        0.00       -0.35      0.43 o
  10   1   4        5.40        5.23      1.42 o
 -10   2   4        0.20        0.25      0.42 o
  -9   2   4       32.92       36.81      1.04 o
  -8   2   4        0.46        0.00      0.20 o
  -7   2   4        0.20        0.08      0.18 o
  -6   2   4        8.57        6.44      0.28 o
  -5   2   4        0.88        1.85      0.16 o
  -4   2   4       11.72       11.58      0.24 o
  -3   2   4       70.76       81.92      0.79 o
  -2   2   4       85.60       84.38      0.73 o
  -1   2   4       22.94       23.47      0.23 o
   0   2   4       43.67       42.88      0.41 o
   1   2   4      686.19      733.60      5.83 o
   2   2   4      124.18      132.26      1.16 o
   3   2   4       78.48       88.55      0.78 o
   4   2   4      256.63      260.22      2.23 o
   5   2   4       55.71       47.07      0.62 o
   6   2   4        9.58       10.37      0.38 o
   7   2   4        2.62        3.02      0.32 o
   8   2   4       32.72       32.21      1.17 o
   9   2   4        0.99        1.43      0.70 o
  10   2   4        3.35        3.08      0.86 o
 -10   3   4        4.32        3.23      0.49 o
  -9   3   4        1.14        1.15      0.36 o
  -8   3   4       15.03       16.02      0.63 o
  -7   3   4        2.60        2.54      0.25 o
  -6   3   4       12.94       11.22      0.33 o
  -5   3   4        0.52        1.00      0.14 o
  -4   3   4      208.27      191.52      1.69 o
  -3   3   4        0.72        0.54      0.09 o
  -2   3   4      556.81      584.29      4.46 o
  -1   3   4      118.96      133.64      1.18 o
   0   3   4       80.37       76.76      0.97 o
   1   3   4      167.32      181.01      1.55 o
   2   3   4        1.85        3.59      0.16 o
   3   3   4      269.72      250.17      2.14 o
   4   3   4       76.24       84.31      0.87 o
   5   3   4        4.89        5.97      0.32 o
   6   3   4        5.37        5.99      0.38 o
   7   3   4        0.01        0.16      0.24 o
   8   3   4        2.11        1.93      0.39 o
   9   3   4        2.29        1.97      0.48 o
  -9   4   4        2.45        1.39      0.68 o
  -8   4   4        0.26       -0.03      0.24 o
  -7   4   4        0.01        0.32      0.22 o
  -6   4   4       19.84       19.56      0.55 o
  -5   4   4      105.83      101.46      1.25 o
  -4   4   4        5.80        5.36      0.21 o
  -3   4   4        0.15        0.74      0.11 o
  -2   4   4       78.99       76.25      0.83 o
  -1   4   4       60.19       75.05      0.76 o
   0   4   4       10.59       11.64      0.23 o
   1   4   4        9.38       11.09      0.25 o
   2   4   4        5.65        8.18      0.27 o
   3   4   4       15.64       14.69      0.28 o
   4   4   4      113.39      121.34      1.27 o
   5   4   4       30.18       24.18      0.66 o
   6   4   4        0.76        0.78      0.25 o
   7   4   4       27.83       26.39      0.80 o
   8   4   4        2.91        3.24      0.51 o
   9   4   4       19.15       19.22      1.20 o
  -9   5   4        0.00       -0.20      0.57 o
  -8   5   4       17.77       17.55      1.46 o
  -7   5   4        0.96        0.84      0.29 o
  -6   5   4        0.02        0.49      0.22 o
  -5   5   4       17.11       16.09      0.49 o
  -4   5   4      188.11      183.57      2.27 o
  -3   5   4        0.44        1.16      0.14 o
  -2   5   4       24.69       24.84      0.42 o
  -1   5   4      347.49      363.58      3.07 o
   0   5   4      208.34      209.64      1.86 o
   1   5   4       31.68       32.57      0.46 o
   2   5   4       10.34       10.48      0.26 o
   3   5   4        1.46        2.99      0.17 o
   4   5   4       16.61       15.39      0.43 o
   5   5   4       18.63       18.83      0.62 o
   6   5   4       17.59       18.97      0.68 o
   7   5   4        7.68        7.05      0.49 o
   8   5   4        4.91        5.22      0.91 o
  -8   6   4        1.23        0.55      0.47 o
  -7   6   4       19.65       22.17      0.70 o
  -6   6   4        3.06        3.07      0.51 o
  -5   6   4       10.20       10.53      0.45 o
  -4   6   4        7.37        8.09      0.37 o
  -3   6   4        8.56        8.03      0.36 o
  -2   6   4        3.06        2.65      0.24 o
  -1   6   4      165.41      162.68      2.05 o
   0   6   4        9.79       11.92      0.35 o
   1   6   4       10.83        9.74      0.34 o
   2   6   4        8.42        9.68      0.37 o
   3   6   4       43.86       39.73      0.75 o
   4   6   4       14.80       13.24      0.53 o
   5   6   4       18.45       19.43      0.87 o
   6   6   4       16.55       15.47      0.65 o
   7   6   4       13.62       14.53      0.69 o
   8   6   4        9.44        8.79      0.77 o
  -7   7   4        5.84        6.14      0.64 o
  -6   7   4        5.13        5.69      0.44 o
  -5   7   4        1.69        1.42      0.27 o
  -4   7   4        0.51        1.03      0.25 o
  -3   7   4       25.86       24.80      0.64 o
  -2   7   4        2.26        2.09      0.26 o
  -1   7   4        0.01       -0.14      0.18 o
   0   7   4        1.56        1.31      0.23 o
   1   7   4       47.38       46.60      0.89 o
   2   7   4       31.63       29.33      0.77 o
   3   7   4        0.86        0.81      0.25 o
   4   7   4        1.46        1.00      0.29 o
   5   7   4        0.00       -0.10      0.25 o
   6   7   4       12.21       12.94      0.75 o
   7   7   4       33.02       33.25      1.27 o
  -6   8   4        0.31        0.65      0.35 o
  -5   8   4        3.81        3.70      0.38 o
  -4   8   4        9.98       11.14      0.65 o
  -3   8   4        0.05       -0.13      0.23 o
  -2   8   4       39.72       37.47      0.84 o
  -1   8   4       10.28        9.58      0.44 o
   0   8   4        0.07        0.19      0.21 o
   1   8   4       10.19       11.26      0.51 o
   2   8   4       14.51       14.19      0.59 o
   3   8   4        0.21       -0.10      0.35 o
   4   8   4       27.91       25.02      0.83 o
   5   8   4        0.20       -0.26      0.30 o
   6   8   4        0.82        0.32      0.42 o
  -5   9   4        2.99        2.53      0.52 o
  -4   9   4        0.47        1.31      0.36 o
  -3   9   4        0.64        0.07      0.26 o
  -2   9   4        9.51        9.72      0.50 o
  -1   9   4       30.32       31.41      0.99 o
   0   9   4        0.41        0.82      0.29 o
   1   9   4       14.02       14.56      0.66 o
   2   9   4        2.21        2.01      0.46 o
   3   9   4        0.48       -0.28      0.28 o
   4   9   4        4.12        3.41      0.55 o
   5   9   4        3.30        3.70      0.59 o
  -4  10   4        0.29        0.10      0.61 o
  -3  10   4        0.21        0.15      0.53 o
  -2  10   4       23.13       21.99      1.02 o
  -1  10   4        0.35        0.51      0.43 o
   0  10   4        1.05        1.03      0.46 o
   1  10   4        0.08       -0.19      0.57 o
   2  10   4        2.79        1.95      0.50 o
   3  10   4        1.80        2.52      0.53 o
   4  10   4        5.70        5.07      0.96 o
  -1  11   4        0.98        1.30      0.72 o
   0  11   4        0.90        1.41      0.79 o
   1  11   4        0.75        1.64      0.81 o
 -10   1   5        5.01        5.47      0.65 o
  -9   1   5        2.23        1.08      0.33 o
  -8   1   5        1.69        1.48      0.30 o
  -7   1   5       15.50       15.03      0.49 o
  -6   1   5        4.28        3.98      0.24 o
  -5   1   5      290.71      267.52      2.48 o
  -4   1   5      209.05      240.18      2.20 o
  -3   1   5       70.15       78.56      0.75 o
  -2   1   5        1.35        0.50      0.05 o
  -1   1   5     1848.12     1971.71     25.25 o
   0   1   5      341.27      354.01      3.47 o
   1   1   5      349.84      355.65      3.11 o
   2   1   5      923.69     1009.85      7.07 o
   3   1   5        3.96        5.23      0.15 o
   4   1   5      165.41      158.43      1.32 o
   5   1   5       78.49       79.41      0.84 o
   6   1   5       19.67       17.15      0.47 o
   7   1   5        0.04        0.19      0.23 o
   8   1   5        5.81        5.75      0.77 o
   9   1   5        5.29        4.91      0.59 o
  10   1   5        0.76        0.63      0.66 o
 -10   2   5       10.09       13.18      0.86 o
  -9   2   5       11.63       11.54      0.61 o
  -8   2   5        2.36        1.53      0.31 o
  -7   2   5        5.66        4.99      0.32 o
  -6   2   5        7.99        9.04      0.37 o
  -5   2   5      127.85      127.45      1.32 o
  -4   2   5      283.03      293.52      2.50 o
  -3   2   5      169.37      156.48      1.28 o
  -2   2   5        0.16        0.10      0.05 o
  -1   2   5      526.46      542.53      4.34 o
   0   2   5      278.25      306.00      2.65 o
   1   2   5       91.86      104.64      0.79 o
   2   2   5        0.01        0.13      0.06 o
   3   2   5       24.20       24.36      0.54 o
   4   2   5      349.65      347.21      2.88 o
   5   2   5       21.93       25.66      0.49 o
   6   2   5       12.60       11.15      0.47 o
   7   2   5        8.41        7.64      0.44 o
   8   2   5        0.44        0.54      0.51 o
   9   2   5        1.12        1.40      0.46 o
 -10   3   5        0.25        0.06      0.43 o
  -9   3   5        3.97        4.34      0.58 o
  -8   3   5        8.04        7.95      0.44 o
  -7   3   5       32.45       28.61      0.62 o
  -6   3   5        1.08        1.20      0.22 o
  -5   3   5        0.58        1.57      0.14 o
  -4   3   5       29.99       26.07      0.37 o
  -3   3   5      140.97      151.31      1.37 o
  -2   3   5        0.20        1.52      0.13 o
  -1   3   5       21.83       25.37      0.29 o
   0   3   5      155.92      143.64      1.23 o
   1   3   5       90.89      101.05      1.06 o
   2   3   5        0.00        0.24      0.07 o
   3   3   5        1.72        1.81      0.13 o
   4   3   5       12.67       14.27      0.29 o
   5   3   5        1.73        1.24      0.19 o
   6   3   5       10.21        8.36      0.76 o
   7   3   5        9.26        9.84      0.57 o
   8   3   5        0.58       -0.25      0.33 o
   9   3   5        0.60        1.18      0.46 o
  -9   4   5        0.27        0.00      0.73 o
  -8   4   5        8.80        9.70      0.78 o
  -7   4   5       20.63       24.04      0.93 o
  -6   4   5       37.58       37.96      0.78 o
  -5   4   5        0.36        0.10      0.16 o
  -4   4   5       30.29       34.23      0.59 o
  -3   4   5       71.42       64.91      0.76 o
  -2   4   5      152.89      159.74      1.44 o
  -1   4   5        9.63        8.13      0.24 o
   0   4   5       83.95       77.57      0.86 o
   1   4   5       58.73       59.24      0.68 o
   2   4   5      228.25      229.00      2.66 o
   3   4   5       10.81        9.88      0.26 o
   4   4   5      169.01      156.18      1.95 o
   5   4   5       60.34       53.14      1.04 o
   6   4   5       34.90       35.78      0.88 o
   7   4   5        2.22        2.43      0.34 o
   8   4   5        0.08        0.33      0.38 o
   9   4   5        3.57        3.54      0.58 o
  -9   5   5        8.83        8.49      0.73 o
  -8   5   5        3.41        3.53      0.44 o
  -7   5   5        0.93        1.79      0.29 o
  -6   5   5        0.06       -0.09      0.19 o
  -5   5   5       25.03       23.24      0.59 o
  -4   5   5        3.05        3.79      0.41 o
  -3   5   5       56.58       51.52      0.77 o
  -2   5   5        0.11        0.04      0.13 o
  -1   5   5        6.25        6.85      0.21 o
   0   5   5       52.62       66.31      0.73 o
   1   5   5        0.09        0.33      0.10 o
   2   5   5       36.27       38.66      0.81 o
   3   5   5       29.23       27.51      0.59 o
   4   5   5        0.17        0.07      0.17 o
   5   5   5        0.76        1.27      0.26 o
   6   5   5        1.62        1.73      0.31 o
   7   5   5        0.16        0.18      0.47 o
   8   5   5        0.01        0.17      0.41 o
   9   5   5        0.60        0.94      0.73 o
  -8   6   5        0.72        0.82      0.45 o
  -7   6   5        9.84       11.09      0.97 o
  -6   6   5        5.36        4.45      0.55 o
  -5   6   5        0.01       -0.04      0.20 o
  -4   6   5        0.26        0.29      0.20 o
  -3   6   5        0.32        0.74      0.19 o
  -2   6   5       10.19       11.13      0.36 o
  -1   6   5        6.45        7.27      0.29 o
   0   6   5        0.05        0.18      0.14 o
   1   6   5       10.29       10.64      0.35 o
   2   6   5       39.65       38.01      0.67 o
   3   6   5        0.02        0.10      0.19 o
   4   6   5        6.97        5.77      0.39 o
   5   6   5       17.06       15.68      0.62 o
   6   6   5        6.99        6.76      0.47 o
   7   6   5        6.45        7.65      0.65 o
   8   6   5       13.81       12.06      1.43 o
  -8   7   5        4.78        6.26      0.98 o
  -7   7   5        2.98        3.36      0.54 o
  -6   7   5        9.66       11.15      0.63 o
  -5   7   5        1.62        2.07      0.29 o
  -4   7   5        0.23        0.45      0.22 o
  -3   7   5       58.81       60.09      1.06 o
  -2   7   5        1.36        0.90      0.23 o
  -1   7   5        0.13       -0.17      0.17 o
   0   7   5      110.41      106.59      1.54 o
   1   7   5        6.21        5.72      0.34 o
   2   7   5        0.55        0.53      0.24 o
   3   7   5        1.16        1.72      0.29 o
   4   7   5        2.03        1.62      0.37 o
   5   7   5        0.71        0.59      0.30 o
   6   7   5        1.75        1.81      0.47 o
   7   7   5        2.09        2.87      0.70 o
  -6   8   5        7.70        9.64      0.74 o
  -5   8   5        5.14        4.50      0.40 o
  -4   8   5        3.13        2.49      0.32 o
  -3   8   5        1.51        1.98      0.30 o
  -2   8   5        0.54        0.13      0.23 o
  -1   8   5        0.22        0.43      0.23 o
   0   8   5        0.07        0.14      0.22 o
   1   8   5        0.80        0.47      0.23 o
   2   8   5        4.10        4.96      0.41 o
   3   8   5        1.26        1.42      0.59 o
   4   8   5        0.56        0.54      0.32 o
   5   8   5       11.50       11.76      0.63 o
   6   8   5        7.62        8.14      0.72 o
  -5   9   5        1.25        1.15      0.48 o
  -4   9   5        5.86        5.80      0.50 o
  -3   9   5        0.02        0.29      0.31 o
  -2   9   5        6.44        6.90      0.52 o
  -1   9   5       18.28       17.82      0.64 o
   0   9   5        0.02       -0.09      0.24 o
   1   9   5        2.64        2.29      0.36 o
   2   9   5        4.58        4.42      0.52 o
   3   9   5        0.52        0.40      0.33 o
   4   9   5       15.47       17.05      0.76 o
   5   9   5        1.18        0.57      0.60 o
  -3  10   5        8.08        8.32      0.99 o
  -2  10   5        3.86        4.33      0.59 o
  -1  10   5       14.89       17.55      1.15 o
   0  10   5        0.43       -0.02      0.34 o
   1  10   5        3.49        4.25      0.58 o
   2  10   5        8.40        9.41      0.74 o
   3  10   5        2.86        2.71      0.79 o
 -10   0   6        1.00        2.36      0.75 o
  -9   0   6        8.33       10.16      0.97 o
  -8   0   6       15.29       13.41      1.02 o
  -7   0   6       11.04        5.93      0.66 o
  -6   0   6        0.05        0.05      0.20 o
  -5   0   6       42.49       37.84      1.00 o
  -4   0   6        9.78        6.87      0.28 o
  -3   0   6       43.01       37.02      1.15 o
  -2   0   6       38.73       34.48      0.54 o
  -1   0   6       20.09       26.59      0.46 o
   0   0   6      448.09      523.43      9.46 o
   1   0   6     2893.35     2958.71     49.60 o
   2   0   6     1126.95     1151.14     14.70 o
   3   0   6      162.17      169.56      1.94 o
   4   0   6       30.12       30.81      0.52 o
   5   0   6      302.09      306.79      4.78 o
   6   0   6       69.80       65.10      2.08 o
   7   0   6       25.17       26.71      1.34 o
   8   0   6       30.02       30.21      1.58 o
   9   0   6        0.48        0.17      0.57 o
 -10   1   6        0.53        0.01      0.59 o
  -9   1   6        0.51        0.20      0.28 o
  -8   1   6        0.75        0.21      0.26 o
  -7   1   6       55.09       49.40      1.08 o
  -6   1   6        6.15        5.06      0.28 o
  -5   1   6       11.32        9.24      0.26 o
  -4   1   6      248.20      243.61      2.09 o
  -3   1   6      379.34      410.04      3.65 o
  -2   1   6      102.52      108.74      0.89 o
  -1   1   6       31.88       34.66      0.67 o
   0   1   6      401.99      448.14      3.65 o
   1   1   6       45.89       45.63      0.49 o
   2   1   6       12.18       11.43      0.19 o
   3   1   6       38.81       42.72      0.49 o
   4   1   6        0.11        0.12      0.09 o
   5   1   6        5.89        4.70      0.20 o
   6   1   6        0.05       -0.01      0.18 o
   7   1   6        0.85        0.86      0.32 o
   8   1   6        8.97        9.63      0.83 o
   9   1   6        1.75        0.98      0.58 o
 -10   2   6        5.04        5.29      0.53 o
  -9   2   6        1.33        1.95      0.45 o
  -8   2   6        5.33        5.34      0.43 o
  -7   2   6        0.02        0.33      0.23 o
  -6   2   6       15.35       17.47      0.49 o
  -5   2   6      169.70      162.19      1.80 o
  -4   2   6       70.88       67.37      0.72 o
  -3   2   6        0.05        0.56      0.08 o
  -2   2   6       22.92       26.28      0.31 o
  -1   2   6      174.02      204.47      1.74 o
   0   2   6       59.33       65.52      0.65 o
   1   2   6      405.74      469.11      5.21 o
   2   2   6        3.52        4.69      0.13 o
   3   2   6        7.53        8.91      0.32 o
   4   2   6        0.55        2.44      0.13 o
   5   2   6       25.33       26.33      0.57 o
   6   2   6        0.14       -0.01      0.19 o
   7   2   6        0.29        0.45      0.29 o
   8   2   6       10.13       10.41      0.69 o
   9   2   6        0.10        0.07      0.41 o
  -9   3   6        0.08       -0.19      0.35 o
  -8   3   6        9.35        7.82      0.44 o
  -7   3   6       67.97       60.59      1.09 o
  -6   3   6        0.02        0.10      0.15 o
  -5   3   6        0.13        0.29      0.14 o
  -4   3   6      195.42      190.60      1.88 o
  -3   3   6      142.07      155.03      1.94 o
  -2   3   6        0.93        1.63      0.13 o
  -1   3   6      207.38      218.35      1.85 o
   0   3   6      142.01      147.21      1.38 o
   1   3   6       12.12       13.33      0.23 o
   2   3   6        0.19        0.25      0.06 o
   3   3   6      211.39      222.84      2.07 o
   4   3   6      117.45      103.18      1.24 o
   5   3   6        1.55        2.16      0.22 o
   6   3   6        0.48        0.93      0.29 o
   7   3   6        6.68        7.40      0.57 o
   8   3   6        3.84        4.17      0.53 o
   9   3   6        1.27        1.32      0.52 o
  -9   4   6        1.22        1.94      0.50 o
  -8   4   6       15.24       13.49      0.64 o
  -7   4   6        0.31        0.16      0.25 o
  -6   4   6        5.16        4.78      0.31 o
  -5   4   6       25.14       22.93      0.56 o
  -4   4   6        0.52        0.73      0.21 o
  -3   4   6       32.01       33.29      0.55 o
  -2   4   6       15.20       10.22      0.37 o
  -1   4   6       31.29       35.44      0.43 o
   0   4   6        5.30        4.70      0.19 o
   1   4   6        1.31        0.69      0.11 o
   2   4   6       61.87       64.60      0.71 o
   3   4   6        9.58       11.87      0.32 o
   4   4   6        2.02        0.69      0.17 o
   5   4   6       34.51       30.79      0.76 o
   6   4   6        0.01        0.14      0.23 o
   7   4   6        8.18        8.21      0.63 o
   8   4   6        0.08       -0.17      0.35 o
   9   4   6        0.54        0.99      0.62 o
  -9   5   6        0.01        0.53      0.62 o
  -8   5   6        0.57        0.07      0.36 o
  -7   5   6       11.98       12.67      0.62 o
  -6   5   6        2.70        1.77      0.53 o
  -5   5   6       53.60       53.88      0.97 o
  -4   5   6        0.90        0.91      0.22 o
  -3   5   6        2.01        1.50      0.23 o
  -2   5   6       35.81       40.70      0.64 o
  -1   5   6       98.57       98.05      1.22 o
   0   5   6       16.07       16.84      0.35 o
   1   5   6       96.99       89.90      1.11 o
   2   5   6       15.33       16.50      0.39 o
   3   5   6       27.83       30.61      0.62 o
   4   5   6       73.56       68.85      1.09 o
   5   5   6        2.20        1.58      0.28 o
   6   5   6        0.05       -0.10      0.55 o
   7   5   6       14.09       16.91      1.51 o
   8   5   6        1.69        1.20      0.53 o
  -8   6   6        0.94        0.87      0.42 o
  -7   6   6       10.70       10.50      0.60 o
  -6   6   6        4.10        5.74      0.45 o
  -5   6   6       12.48       12.50      0.48 o
  -4   6   6       28.88       26.67      0.65 o
  -3   6   6       13.70       14.75      0.46 o
  -2   6   6       48.34       45.96      0.80 o
  -1   6   6       30.04       29.86      0.57 o
   0   6   6       25.04       26.95      0.54 o
   1   6   6        0.70        1.05      0.18 o
   2   6   6        0.73        0.48      0.15 o
   3   6   6       30.92       28.39      0.67 o
   4   6   6        0.05        0.38      0.24 o
   5   6   6       19.17       16.75      0.62 o
   6   6   6       42.41       38.86      1.25 o
   7   6   6        1.00        1.64      0.46 o
   8   6   6        0.32        0.18      0.67 o
  -8   7   6       16.07       18.08      1.51 o
  -7   7   6       10.14       10.35      0.76 o
  -6   7   6        0.02       -0.27      0.27 o
  -5   7   6       21.50       19.09      0.62 o
  -4   7   6        0.02       -0.05      0.21 o
  -3   7   6       14.08       14.34      0.51 o
  -2   7   6       19.36       17.30      0.54 o
  -1   7   6        6.80        7.09      0.37 o
   0   7   6        1.53        1.71      0.25 o
   1   7   6        1.37        2.13      0.26 o
   2   7   6        0.64        0.66      0.23 o
   3   7   6        1.29        1.83      0.30 o
   4   7   6        0.01        0.37      0.26 o
   5   7   6        4.63        4.96      0.53 o
   6   7   6        4.27        6.13      0.63 o
   7   7   6        0.34       -0.10      0.41 o
  -7   8   6       10.43       10.26      1.20 o
  -6   8   6        2.47        2.69      0.53 o
  -5   8   6        0.06        0.51      0.37 o
  -4   8   6        3.36        3.14      0.35 o
  -3   8   6        0.00        0.29      0.25 o
  -2   8   6        6.85        6.51      0.49 o
  -1   8   6        0.07        0.08      0.22 o
   0   8   6       25.90       26.46      0.70 o
   1   8   6        0.01       -0.21      0.21 o
   2   8   6        5.03        5.06      0.42 o
   3   8   6        6.59        5.63      0.44 o
   4   8   6        2.70        1.59      0.60 o
   5   8   6       15.84       15.84      1.18 o
   6   8   6        6.42        6.09      0.76 o
  -5   9   6        0.88        1.15      0.44 o
  -4   9   6        0.90        1.02      0.42 o
  -3   9   6        4.09        3.12      0.53 o
  -2   9   6       33.95       35.27      0.99 o
  -1   9   6        1.10        0.82      0.29 o
   0   9   6        0.00       -0.17      0.24 o
   1   9   6        4.44        4.70      0.53 o
   2   9   6        5.98        7.15      0.53 o
   3   9   6        2.42        2.14      0.73 o
   4   9   6        2.02        2.92      0.53 o
   5   9   6        0.03        0.14      0.65 o
  -3  10   6        0.05        0.10      0.47 o
  -2  10   6        9.13        8.16      0.81 o
  -1  10   6        0.07       -0.36      0.39 o
   0  10   6        1.71        0.66      0.44 o
   1  10   6        5.26        4.28      0.58 o
   2  10   6        1.67        1.60      0.48 o
 -10   1   7        2.39        1.94      0.71 o
  -9   1   7        4.69        4.89      0.55 o
  -8   1   7       13.71       13.92      0.61 o
  -7   1   7       19.56       17.98      0.63 o
  -6   1   7      324.62      278.58      3.79 o
  -5   1   7       24.41       19.63      0.71 o
  -4   1   7      136.87      135.68      1.24 o
  -3   1   7       84.48       78.77      0.74 o
  -2   1   7       73.54       89.00      0.87 o
  -1   1   7       17.92       18.85      0.19 o
   0   1   7        4.57        5.53      0.13 o
   1   1   7      107.63      108.21      0.84 o
   2   1   7      265.17      304.35      2.45 o
   3   1   7      224.69      225.16      2.71 o
   4   1   7        0.70        1.92      0.13 o
   5   1   7       63.35       54.92      0.84 o
   6   1   7        3.82        3.60      0.39 o
   7   1   7       20.70       18.63      0.81 o
   8   1   7        2.69        3.34      1.20 o
   9   1   7       36.41       36.24      1.33 o
  -9   2   7        4.40        4.80      0.86 o
  -8   2   7        7.11        7.33      0.48 o
  -7   2   7       30.36       26.82      0.78 o
  -6   2   7       24.58       28.90      0.76 o
  -5   2   7       67.87       62.29      0.86 o
  -4   2   7       44.67       35.86      0.51 o
  -3   2   7       97.35       96.85      0.93 o
  -2   2   7        2.83        3.33      0.12 o
  -1   2   7      141.31      159.35      1.35 o
   0   2   7      121.87      134.43      1.23 o
   1   2   7      103.21      103.81      0.99 o
   2   2   7      509.71      505.93      5.11 o
   3   2   7      247.30      253.62      2.56 o
   4   2   7       43.73       49.88      0.71 o
   5   2   7       47.97       40.38      0.95 o
   6   2   7       44.21       38.89      1.11 o
   7   2   7        5.16        6.39      0.54 o
   8   2   7        4.25        3.47      0.51 o
   9   2   7        0.07       -0.19      0.39 o
  -9   3   7        1.16        0.51      0.34 o
  -8   3   7        9.38       10.59      0.50 o
  -7   3   7       31.89       31.08      0.75 o
  -6   3   7        0.54        0.68      0.20 o
  -5   3   7       17.23       11.91      0.33 o
  -4   3   7      364.42      339.54      3.16 o
  -3   3   7       72.90       70.62      0.81 o
  -2   3   7      294.48      316.11      2.67 o
  -1   3   7       34.26       34.87      0.55 o
   0   3   7       48.12       50.14      0.59 o
   1   3   7      184.61      191.49      2.11 o
   2   3   7       72.41       76.88      0.85 o
   3   3   7       18.84       19.82      0.39 o
   4   3   7        0.80        0.11      0.12 o
   5   3   7       34.94       29.60      0.63 o
   6   3   7        5.51        5.56      0.47 o
   7   3   7        1.04        1.76      0.40 o
   8   3   7       10.59       12.02      0.76 o
   9   3   7        0.00       -0.04      0.42 o
  -9   4   7        3.79        3.70      0.54 o
  -8   4   7        8.71        9.41      0.79 o
  -7   4   7        2.03        2.13      0.33 o
  -6   4   7       47.12       46.68      1.75 o
  -5   4   7        3.23        2.34      0.24 o
  -4   4   7       97.68       83.15      1.08 o
  -3   4   7       49.59       54.25      0.76 o
  -2   4   7       55.48       54.38      0.68 o
  -1   4   7        0.86        1.30      0.12 o
   0   4   7        5.47        4.47      0.22 o
   1   4   7      243.54      242.75      2.50 o
   2   4   7       15.82       17.97      0.35 o
   3   4   7        0.09       -0.11      0.11 o
   4   4   7        3.29        2.60      0.22 o
   5   4   7       66.06       60.67      1.67 o
   6   4   7        0.00        0.21      0.26 o
   7   4   7       11.17        9.84      0.67 o
   8   4   7        0.00       -0.09      0.41 o
  -8   5   7        1.37        1.56      0.53 o
  -7   5   7       11.53       12.48      0.73 o
  -6   5   7        5.29        4.62      0.40 o
  -5   5   7        0.28        1.29      0.46 o
  -4   5   7       68.04       58.23      0.88 o
  -3   5   7        2.32        2.48      0.20 o
  -2   5   7       44.97       45.41      0.69 o
  -1   5   7        0.01        0.11      0.11 o
   0   5   7       47.41       47.71      0.71 o
   1   5   7       40.50       42.94      0.91 o
   2   5   7       15.94       14.94      0.38 o
   3   5   7        5.38        4.72      0.40 o
   4   5   7       60.56       57.35      0.97 o
   5   5   7       20.65       20.99      0.83 o
   6   5   7        5.40        5.53      0.52 o
   7   5   7       14.68       15.81      0.87 o
   8   5   7        0.09        0.24      0.43 o
  -8   6   7        1.88        1.86      0.50 o
  -7   6   7       16.36       13.84      0.78 o
  -6   6   7       31.71       33.06      1.01 o
  -5   6   7        2.29        2.76      0.69 o
  -4   6   7        3.80        5.03      0.32 o
  -3   6   7        2.01        1.89      0.24 o
  -2   6   7        3.78        3.11      0.23 o
  -1   6   7       53.75       50.88      0.79 o
   0   6   7        0.24        0.13      0.15 o
   1   6   7       99.75       97.28      1.25 o
   2   6   7        2.70        2.08      0.19 o
   3   6   7        3.33        4.75      0.30 o
   4   6   7        3.72        2.58      0.32 o
   5   6   7        9.25        9.11      0.76 o
   6   6   7        0.47        0.11      0.35 o
   7   6   7        4.80        4.42      0.57 o
  -7   7   7       22.21       23.76      1.06 o
  -6   7   7        1.00        0.83      0.38 o
  -5   7   7        0.69        0.53      0.45 o
  -4   7   7        3.66        4.31      0.39 o
  -3   7   7       34.08       29.62      0.72 o
  -2   7   7        0.08        0.02      0.20 o
  -1   7   7       47.59       49.79      0.93 o
   0   7   7       23.72       23.87      0.62 o
   1   7   7       11.62       12.29      0.47 o
   2   7   7       21.87       20.92      0.60 o
   3   7   7       15.63       15.80      0.81 o
   4   7   7        5.75        5.03      0.51 o
   5   7   7       11.05       11.14      0.73 o
   6   7   7        0.18       -0.12      0.39 o
   7   7   7        9.81        9.23      1.10 o
  -6   8   7        2.57        3.13      0.53 o
  -5   8   7        0.12        0.46      0.39 o
  -4   8   7       12.65       12.31      0.63 o
  -3   8   7        4.98        5.12      0.82 o
  -2   8   7       26.04       26.94      0.73 o
  -1   8   7       98.44       98.65      1.55 o
   0   8   7        0.23        0.07      0.27 o
   1   8   7        0.10       -0.11      0.22 o
   2   8   7        1.34        2.20      0.41 o
   3   8   7        0.33        0.17      0.43 o
   4   8   7       10.32       11.05      0.73 o
   5   8   7        2.52        2.09      0.61 o
   6   8   7        0.03        0.01      0.65 o
  -5   9   7        0.53        0.36      0.41 o
  -4   9   7        6.06        4.93      1.10 o
  -3   9   7        3.06        2.36      0.61 o
  -2   9   7        7.08        6.48      0.59 o
  -1   9   7       19.95       20.05      2.78 o
   0   9   7        0.76        1.34      0.70 o
   1   9   7        7.53        7.61      0.63 o
   2   9   7        2.52        2.61      0.48 o
   3   9   7        1.01        1.03      0.69 o
   4   9   7        4.43        5.29      0.62 o
   5   9   7        1.13        0.26      0.69 o
  -3  10   7        0.01        0.09      0.64 o
  -2  10   7        1.15        1.08      0.54 o
  -1  10   7        3.98        4.13      1.24 o
   0  10   7        2.06        2.00      0.49 o
   1  10   7        4.57        5.04      0.61 o
   2  10   7        0.26       -0.24      0.37 o
   3  10   7        1.56        0.78      0.75 o
  -9   0   8       37.44       43.77      1.96 o
  -8   0   8        0.28        0.54      0.44 o
  -7   0   8      153.02      147.71      3.87 o
  -6   0   8       39.64       39.99      1.49 o
  -5   0   8      248.64      249.25      4.15 o
  -4   0   8      230.04      253.31      4.10 o
  -3   0   8      128.51      115.34      1.52 o
  -2   0   8       80.39       83.69      1.63 o
  -1   0   8      395.04      445.28      5.38 o
   0   0   8      892.60     1024.55     18.91 o
   1   0   8        2.19        2.31      0.10 o
   2   0   8      201.54      231.97      3.75 o
   3   0   8      368.66      347.00      5.45 o
   4   0   8        7.65        5.38      0.35 o
   5   0   8        4.62        5.29      0.39 o
   6   0   8       40.28       34.74      1.45 o
   7   0   8       18.73       16.25      1.08 o
   8   0   8        1.54        2.39      0.68 o
   9   0   8        8.23        8.28      1.05 o
  -9   1   8        1.28        1.27      0.49 o
  -8   1   8        4.82        5.98      0.53 o
  -7   1   8        1.03        1.14      0.38 o
  -6   1   8       13.36       11.36      0.48 o
  -5   1   8      107.61       92.45      1.54 o
  -4   1   8       79.17       82.35      0.91 o
  -3   1   8       23.71       26.62      0.65 o
  -2   1   8       21.63       21.27      0.23 o
  -1   1   8      253.62      286.42      3.43 o
   0   1   8        0.01       -0.01      0.05 o
   1   1   8      150.90      163.12      1.80 o
   2   1   8      136.05      128.34      1.33 o
   3   1   8       87.85       84.66      0.89 o
   4   1   8       76.07       80.11      1.13 o
   5   1   8        1.23        1.35      0.19 o
   6   1   8        0.01        0.49      0.51 o
   7   1   8        0.58        0.86      0.33 o
   8   1   8        5.16        4.13      0.55 o
   9   1   8        6.51        7.33      1.61 o
  -9   2   8       22.31       23.91      1.10 o
  -8   2   8        5.63        6.04      0.46 o
  -7   2   8       32.59       31.66      0.86 o
  -6   2   8        1.35        1.96      0.28 o
  -5   2   8       23.87       22.02      0.57 o
  -4   2   8       14.47       18.98      0.33 o
  -3   2   8        6.94        5.11      0.16 o
  -2   2   8        8.35        6.62      0.23 o
  -1   2   8      647.05      685.90      5.97 o
   0   2   8       41.37       48.46      0.56 o
   1   2   8      100.61      106.64      1.02 o
   2   2   8      387.98      395.08      4.33 o
   3   2   8        2.81        3.05      0.16 o
   4   2   8      111.71      106.43      1.43 o
   5   2   8        1.84        2.06      0.24 o
   6   2   8       17.14       15.96      0.76 o
   7   2   8        0.60        0.45      0.32 o
   8   2   8        0.45        0.11      0.37 o
   9   2   8        2.38        2.08      0.54 o
  -9   3   8       15.73       16.19      0.74 o
  -8   3   8       11.40       12.80      0.54 o
  -7   3   8        9.42       10.10      0.45 o
  -6   3   8       19.77       22.47      0.60 o
  -5   3   8       97.19       84.74      1.27 o
  -4   3   8      180.25      170.34      1.86 o
  -3   3   8       21.79       20.42      0.36 o
  -2   3   8       31.86       37.47      0.46 o
  -1   3   8      136.07      142.94      1.27 o
   0   3   8        0.38        0.61      0.08 o
   1   3   8       34.84       38.69      0.41 o
   2   3   8      178.09      156.32      1.54 o
   3   3   8      155.25      146.20      1.61 o
   4   3   8       94.29       95.15      1.34 o
   5   3   8       10.21       10.98      0.47 o
   6   3   8       10.55       11.62      0.63 o
   7   3   8       19.82       20.56      0.88 o
   8   3   8        0.01       -0.13      0.38 o
  -9   4   8       14.31       13.43      0.84 o
  -8   4   8        1.93        2.93      0.47 o
  -7   4   8        1.24        1.45      0.31 o
  -6   4   8       25.99       24.47      0.74 o
  -5   4   8       23.28       22.37      0.67 o
  -4   4   8        0.56        0.20      0.14 o
  -3   4   8      171.04      159.13      1.76 o
  -2   4   8       47.53       46.70      0.61 o
  -1   4   8       42.55       46.62      0.59 o
   0   4   8        0.33        0.10      0.13 o
   1   4   8      118.60      125.65      1.42 o
   2   4   8      186.99      182.49      1.81 o
   3   4   8       31.60       29.62      0.58 o
   4   4   8       97.33       96.61      1.58 o
   5   4   8       12.11       10.73      0.59 o
   6   4   8       20.46       18.85      0.81 o
   7   4   8        9.44        7.98      0.62 o
   8   4   8        1.76        1.77      0.47 o
  -8   5   8        0.31        0.40      0.53 o
  -7   5   8       28.37       30.71      0.94 o
  -6   5   8      125.34      120.54      2.90 o
  -5   5   8        2.13        2.06      0.30 o
  -4   5   8       75.74       71.35      1.43 o
  -3   5   8       91.33       86.21      1.12 o
  -2   5   8       44.90       43.90      0.68 o
  -1   5   8       13.01       13.49      0.33 o
   0   5   8       53.94       53.47      0.71 o
   1   5   8        0.01        0.03      0.15 o
   2   5   8       40.19       36.85      0.62 o
   3   5   8        5.22        4.57      0.35 o
   4   5   8        3.26        3.34      0.31 o
   5   5   8        1.11        1.03      0.42 o
   6   5   8       10.05       10.59      0.71 o
   7   5   8       29.12       30.97      1.16 o
   8   5   8        5.31        4.17      0.60 o
  -8   6   8        0.10       -0.10      0.65 o
  -7   6   8        1.60        0.78      0.40 o
  -6   6   8       28.32       29.08      0.90 o
  -5   6   8       19.30       19.79      0.98 o
  -4   6   8        1.11        0.70      0.32 o
  -3   6   8      104.31       92.42      1.40 o
  -2   6   8        0.24        0.08      0.16 o
  -1   6   8       66.89       65.92      0.94 o
   0   6   8       51.80       54.49      0.83 o
   1   6   8       29.73       30.82      0.67 o
   2   6   8        1.90        2.19      0.24 o
   3   6   8       10.70       10.80      0.48 o
   4   6   8        0.01       -0.25      0.25 o
   5   6   8        8.70        9.45      0.62 o
   6   6   8       47.33       49.39      1.46 o
   7   6   8        1.64        0.32      0.43 o
  -7   7   8        0.52        0.35      0.40 o
  -6   7   8        8.82        7.81      0.66 o
  -5   7   8        3.87        3.85      0.59 o
  -4   7   8       16.48       17.13      0.67 o
  -3   7   8        5.03        4.03      0.38 o
  -2   7   8       14.13       13.49      0.57 o
  -1   7   8       18.97       19.40      0.68 o
   0   7   8       81.00       77.21      1.46 o
   1   7   8       17.27       19.19      0.73 o
   2   7   8        9.22        8.07      0.44 o
   3   7   8        9.07        8.76      1.20 o
   4   7   8        1.00        0.99      0.37 o
   5   7   8       41.76       44.81      1.37 o
   6   7   8        1.88        1.66      1.22 o
  -6   8   8        4.07        3.48      0.77 o
  -5   8   8       18.48       19.51      0.94 o
  -4   8   8        4.79        4.98      0.76 o
  -3   8   8        4.50        4.28      0.43 o
  -2   8   8        8.01        7.71      0.51 o
  -1   8   8        4.86        5.35      0.44 o
   0   8   8        4.10        4.06      0.40 o
   1   8   8        1.97        1.71      0.33 o
   2   8   8        5.81        6.03      0.54 o
   3   8   8        7.45        5.99      0.56 o
   4   8   8        0.25       -0.32      0.32 o
   5   8   8       23.64       23.65      1.33 o
  -5   9   8        1.32        1.15      0.73 o
  -4   9   8        1.87        1.09      0.43 o
  -3   9   8        0.55        0.57      0.39 o
  -2   9   8        9.45        8.03      0.64 o
  -1   9   8        4.78        4.90      0.56 o
   0   9   8        1.78        0.99      0.40 o
   1   9   8        0.01       -0.26      0.33 o
   2   9   8        5.54        6.54      0.61 o
   3   9   8        1.64        1.36      0.46 o
   4   9   8        8.31        7.83      0.92 o
  -3  10   8       11.67       12.72      1.33 o
  -2  10   8        3.13        1.93      0.86 o
  -1  10   8        4.41        4.38      0.59 o
   0  10   8        3.20        2.88      1.29 o
   1  10   8        0.19        0.74      0.43 o
   2  10   8        0.05       -0.45      0.66 o
  -9   1   9        3.56        4.12      0.66 o
  -8   1   9       30.14       31.30      0.93 o
  -7   1   9        6.64       10.21      0.71 o
  -6   1   9      142.63      128.20      2.02 o
  -5   1   9        2.02        2.17      0.19 o
  -4   1   9      244.42      220.99      2.35 o
  -3   1   9      937.74      932.88      8.30 o
  -2   1   9      210.88      199.83      2.51 o
  -1   1   9       88.30       81.09      0.93 o
   0   1   9      698.01      777.85      7.32 o
   1   1   9        0.67        3.53      0.11 o
   2   1   9      163.00      161.57      1.69 o
   3   1   9      102.10       92.16      1.20 o
   4   1   9      137.45      131.26      1.69 o
   5   1   9        0.02        0.11      0.15 o
   6   1   9        0.00        0.12      0.26 o
   7   1   9       17.39       19.59      0.84 o
   8   1   9       29.25       31.97      3.21 o
  -9   2   9        9.54        8.39      0.70 o
  -8   2   9        8.52        6.87      0.49 o
  -7   2   9        0.00       -0.23      0.33 o
  -6   2   9       61.18       57.54      1.15 o
  -5   2   9        2.44        4.91      0.27 o
  -4   2   9      257.90      244.16      2.34 o
  -3   2   9        1.44        1.77      0.19 o
  -2   2   9      432.25      429.43      3.82 o
  -1   2   9       45.62       45.06      0.45 o
   0   2   9        0.60        0.35      0.05 o
   1   2   9      350.87      374.42      4.53 o
   2   2   9       34.38       29.75      0.45 o
   3   2   9       38.63       32.28      0.58 o
   4   2   9       20.85       20.38      0.49 o
   5   2   9        0.57        0.52      0.20 o
   6   2   9        2.05        2.54      0.38 o
   7   2   9       16.93       14.91      1.22 o
   8   2   9       30.56       30.97      1.18 o
  -9   3   9       10.69       10.36      0.85 o
  -8   3   9        6.02        5.87      0.47 o
  -7   3   9        1.27        2.12      0.28 o
  -6   3   9        2.76        1.83      0.25 o
  -5   3   9      198.51      180.19      2.29 o
  -4   3   9       14.14       12.61      0.47 o
  -3   3   9       93.34       95.36      1.06 o
  -2   3   9      112.48      109.54      1.05 o
  -1   3   9       53.04       52.68      0.56 o
   0   3   9        0.20        0.18      0.19 o
   1   3   9       22.73       22.21      0.39 o
   2   3   9       27.95       31.22      0.54 o
   3   3   9       31.15       25.86      0.53 o
   4   3   9       37.26       37.45      0.81 o
   5   3   9       97.69       96.20      1.62 o
   6   3   9        1.54        1.07      0.34 o
   7   3   9       31.86       32.64      1.69 o
   8   3   9       26.31       30.64      1.44 o
  -8   4   9       13.96       13.91      0.91 o
  -7   4   9        4.90        4.88      0.43 o
  -6   4   9       41.63       42.82      1.02 o
  -5   4   9       44.75       50.17      1.06 o
  -4   4   9        7.23        8.12      0.43 o
  -3   4   9       56.49       53.70      0.79 o
  -2   4   9      109.34      103.79      1.24 o
  -1   4   9       36.08       36.70      0.51 o
   0   4   9      349.34      342.38      3.42 o
   1   4   9        6.11        6.63      0.25 o
   2   4   9       82.26       78.98      1.03 o
   3   4   9       12.49       15.04      0.43 o
   4   4   9        3.82        3.19      0.29 o
   5   4   9       18.13       20.01      0.78 o
   6   4   9        1.00        0.34      0.30 o
   7   4   9       31.62       32.30      1.15 o
   8   4   9       18.23       17.59      1.35 o
  -8   5   9        2.67        2.98      0.51 o
  -7   5   9        0.25        1.14      0.38 o
  -6   5   9       14.54       14.50      0.63 o
  -5   5   9       32.31       29.19      1.20 o
  -4   5   9        2.33        1.94      0.25 o
  -3   5   9        9.22        8.84      0.36 o
  -2   5   9       22.07       22.24      0.52 o
  -1   5   9      151.35      153.73      1.94 o
   0   5   9      182.48      180.60      2.03 o
   1   5   9        3.36        2.91      0.35 o
   2   5   9       10.46       10.38      0.38 o
   3   5   9        0.02       -0.17      0.17 o
   4   5   9       51.36       51.56      1.07 o
   5   5   9       29.70       28.16      0.98 o
   6   5   9       32.68       32.98      1.14 o
   7   5   9       11.79       12.47      1.60 o
  -7   6   9        1.45        1.49      0.43 o
  -6   6   9        6.37        8.25      0.53 o
  -5   6   9       14.55       14.40      0.62 o
  -4   6   9       17.60       15.29      0.60 o
  -3   6   9        4.26        5.03      0.32 o
  -2   6   9       22.50       19.29      0.53 o
  -1   6   9        5.17        5.14      0.30 o
   0   6   9       89.21       87.12      1.31 o
   1   6   9       15.10       13.72      0.47 o
   2   6   9      100.43      101.45      1.51 o
   3   6   9        9.54       10.14      0.47 o
   4   6   9        0.83        1.45      0.35 o
   5   6   9        3.30        3.40      0.51 o
   6   6   9       29.85       29.42      1.27 o
   7   6   9        0.53        0.97      0.44 o
  -7   7   9        0.01        0.65      0.69 o
  -6   7   9       11.14       12.03      0.75 o
  -5   7   9        1.65        1.68      0.40 o
  -4   7   9        8.46        7.94      0.50 o
  -3   7   9        0.44        1.13      0.30 o
  -2   7   9        2.73        2.13      0.37 o
  -1   7   9       32.29       32.45      0.87 o
   0   7   9       78.26       75.62      1.45 o
   1   7   9        1.83        2.17      0.32 o
   2   7   9        4.26        3.29      0.30 o
   3   7   9       19.85       21.87      0.98 o
   4   7   9        0.35        0.21      0.32 o
   5   7   9        1.76        1.73      0.44 o
   6   7   9       32.90       33.55      1.60 o
  -6   8   9        1.00        0.05      0.67 o
  -5   8   9        0.11        0.63      0.39 o
  -4   8   9       16.50       16.22      1.22 o
  -3   8   9        0.38        1.14      0.38 o
  -2   8   9       27.94       26.06      0.85 o
  -1   8   9       10.34       11.74      0.61 o
   0   8   9        2.57        2.61      0.37 o
   1   8   9        0.53        0.49      0.29 o
   2   8   9       32.66       34.76      0.99 o
   3   8   9        0.38        0.31      0.35 o
   4   8   9        9.07        9.58      0.70 o
   5   8   9        3.80        3.07      0.55 o
  -4   9   9        2.06        1.38      0.67 o
  -3   9   9        1.06        1.48      0.45 o
  -2   9   9       17.49       16.43      0.85 o
  -1   9   9        1.95        2.23      0.47 o
   0   9   9        4.25        3.66      0.52 o
   1   9   9       20.12       22.17      0.98 o
   2   9   9        0.43        0.47      0.58 o
   3   9   9       10.13       10.72      0.93 o
  -1  10   9        2.06        2.11      0.86 o
   0  10   9        0.04        0.51      0.73 o
   1  10   9        1.73        1.33      0.82 o
  -9   0  10       89.04       93.55      3.12 o
  -8   0  10       88.85       87.41      2.15 o
  -7   0  10       19.97       19.01      3.41 o
  -6   0  10       17.33       23.02      1.09 o
  -5   0  10        1.27        1.80      0.27 o
  -4   0  10      179.89      156.60      2.67 o
  -3   0  10      543.37      504.20      6.48 o
  -2   0  10      195.69      193.40      2.25 o
  -1   0  10      266.46      246.53      4.41 o
   0   0  10      380.18      409.19      4.97 o
   1   0  10       22.32       21.80      0.44 o
   2   0  10     1047.34     1033.02     17.07 o
   3   0  10      507.14      479.19      7.43 o
   4   0  10        0.17        0.09      0.34 o
   5   0  10        2.73        3.28      0.35 o
   6   0  10        0.17        0.19      0.40 o
   7   0  10       15.95       15.58      1.10 o
   8   0  10       11.12       10.29      1.02 o
  -9   1  10       29.30       31.26      1.20 o
  -8   1  10        1.52        1.09      0.38 o
  -7   1  10        0.94        0.63      0.25 o
  -6   1  10        1.75        2.46      0.29 o
  -5   1  10      105.80      103.83      1.30 o
  -4   1  10       30.31       30.18      0.51 o
  -3   1  10        2.26        2.73      0.18 o
  -2   1  10       51.30       47.17      0.53 o
  -1   1  10      117.06      108.28      1.22 o
   0   1  10        9.07       10.00      0.51 o
   1   1  10       71.91       70.83      0.83 o
   2   1  10      113.14      112.53      1.24 o
   3   1  10       47.40       51.48      0.78 o
   4   1  10        9.85        8.90      0.33 o
   5   1  10       65.04       64.65      1.23 o
   6   1  10        9.33        9.78      0.58 o
   7   1  10        1.62        1.25      0.38 o
   8   1  10        0.15        0.17      0.40 o
  -9   2  10       45.18       49.54      1.26 o
  -8   2  10       84.18       87.89      2.14 o
  -7   2  10        7.40        6.94      0.45 o
  -6   2  10       32.45       31.94      0.74 o
  -5   2  10        2.66        4.53      0.24 o
  -4   2  10        0.06        0.39      0.12 o
  -3   2  10       13.52       12.90      0.27 o
  -2   2  10      148.34      150.58      1.63 o
  -1   2  10        6.39        5.52      0.17 o
   0   2  10       52.18       58.53      0.99 o
   1   2  10      104.90      101.83      1.13 o
   2   2  10      321.21      319.86      3.23 o
   3   2  10      180.69      170.66      2.07 o
   4   2  10       24.26       28.54      0.69 o
   5   2  10        6.50        8.00      0.41 o
   6   2  10        0.31        0.38      0.28 o
   7   2  10       12.01       13.18      0.75 o
   8   2  10       13.18       12.59      0.79 o
  -9   3  10       30.22       34.43      1.81 o
  -8   3  10        1.09        1.20      0.41 o
  -7   3  10        5.16        3.64      0.38 o
  -6   3  10        3.11        3.03      0.41 o
  -5   3  10      113.65      111.37      1.57 o
  -4   3  10        0.09        0.15      0.14 o
  -3   3  10       27.97       26.63      0.51 o
  -2   3  10       23.82       23.43      0.42 o
  -1   3  10      496.71      486.66      5.33 o
   0   3  10        7.72        8.47      0.26 o
   1   3  10      527.87      508.50      5.57 o
   2   3  10       23.26       23.95      0.43 o
   3   3  10       14.02       16.24      0.38 o
   4   3  10        6.38        6.71      0.36 o
   5   3  10       72.33       69.10      1.30 o
   6   3  10        0.09       -0.14      0.28 o
   7   3  10        0.77        1.50      0.41 o
   8   3  10        0.01       -0.34      0.46 o
  -8   4  10       17.95       18.63      0.92 o
  -7   4  10       33.25       32.86      0.95 o
  -6   4  10       17.24       13.46      0.58 o
  -5   4  10        1.79        1.20      0.26 o
  -4   4  10       46.16       42.49      0.88 o
  -3   4  10       81.82       77.56      1.03 o
  -2   4  10        4.82        5.43      0.23 o
  -1   4  10       76.42       74.90      0.97 o
   0   4  10       50.01       55.14      0.86 o
   1   4  10      182.42      174.16      2.15 o
   2   4  10        0.04        0.21      0.13 o
   3   4  10       21.36       23.12      0.53 o
   4   4  10       23.04       27.03      0.71 o
   5   4  10       51.59       54.88      1.39 o
   6   4  10        0.50        0.73      0.34 o
   7   4  10        1.64        2.22      0.46 o
  -8   5  10        1.61        2.12      0.48 o
  -7   5  10        4.25        5.73      0.59 o
  -6   5  10        4.20        5.83      1.00 o
  -5   5  10       10.33       11.38      0.53 o
  -4   5  10       37.05       32.58      0.71 o
  -3   5  10       56.25       52.92      0.91 o
  -2   5  10        1.66        1.69      0.21 o
  -1   5  10       98.25       97.08      1.35 o
   0   5  10        1.18        1.20      0.20 o
   1   5  10      205.97      196.06      2.77 o
   2   5  10       19.38       19.69      0.51 o
   3   5  10       17.56       17.36      0.64 o
   4   5  10        4.20        3.99      0.35 o
   5   5  10        0.15        0.45      0.31 o
   6   5  10       22.19       22.85      0.96 o
   7   5  10        9.99        9.44      0.72 o
  -7   6  10       63.26       68.44      1.80 o
  -6   6  10       10.78       10.59      0.68 o
  -5   6  10       17.24       19.24      0.72 o
  -4   6  10        0.86        1.24      0.31 o
  -3   6  10        4.36        4.49      0.31 o
  -2   6  10        6.13        6.46      0.34 o
  -1   6  10       30.17       30.21      0.67 o
   0   6  10      123.29      124.43      1.72 o
   1   6  10        1.06        0.77      0.21 o
   2   6  10        0.65        0.16      0.19 o
   3   6  10        0.04       -0.10      0.34 o
   4   6  10        4.01        4.74      0.48 o
   5   6  10       45.94       49.00      1.40 o
   6   6  10        0.00        0.56      0.73 o
  -6   7  10        3.52        2.56      0.48 o
  -5   7  10        9.93       10.88      0.69 o
  -4   7  10        5.28        5.31      0.52 o
  -3   7  10       46.38       44.74      1.08 o
  -2   7  10       11.96       11.64      0.56 o
  -1   7  10       21.67       21.00      0.71 o
   0   7  10        7.16        7.03      0.45 o
   1   7  10        5.33        7.13      0.45 o
   2   7  10        0.63        0.56      0.23 o
   3   7  10       23.70       23.00      0.91 o
   4   7  10        2.55        1.88      0.43 o
   5   7  10        0.00       -0.01      0.37 o
   6   7  10        0.62        0.06      0.59 o
  -5   8  10        0.13        0.10      0.35 o
  -4   8  10        1.66        2.01      0.44 o
  -3   8  10        0.04       -0.29      0.30 o
  -2   8  10        0.41        0.60      0.34 o
  -1   8  10        8.89        9.02      0.61 o
   0   8  10        3.55        3.49      0.40 o
   1   8  10        0.01       -0.40      0.60 o
   2   8  10        9.77       10.63      1.86 o
   3   8  10        5.04        4.55      0.54 o
   4   8  10       10.69       12.35      0.97 o
  -3   9  10       31.53       30.38      1.48 o
  -2   9  10        0.34       -0.01      0.37 o
  -1   9  10        2.67        1.35      0.67 o
   0   9  10        0.19       -0.22      0.35 o
   1   9  10       22.20       23.82      1.01 o
   2   9  10        0.60        0.84      0.40 o
   3   9  10       17.37       22.06      1.62 o
  -9   1  11        6.33        6.76      0.64 o
  -8   1  11        2.45        2.75      0.44 o
  -7   1  11       15.55       13.56      0.69 o
  -6   1  11       30.68       31.71      0.84 o
  -5   1  11       72.50       70.95      0.99 o
  -4   1  11      298.15      296.96      3.08 o
  -3   1  11      468.45      432.14      3.62 o
  -2   1  11       12.29       10.31      0.23 o
  -1   1  11       24.14       19.02      0.34 o
   0   1  11      772.01      718.06      7.14 o
   1   1  11       19.87       22.96      0.49 o
   2   1  11       39.02       37.15      0.65 o
   3   1  11      357.20      361.70      4.05 o
   4   1  11        0.02        0.08      0.20 o
   5   1  11        9.19        8.57      0.43 o
   6   1  11       70.54       70.68      1.65 o
   7   1  11        0.12        0.39      0.33 o
   8   1  11       38.81       39.21      1.34 o
  -9   2  11        2.13        1.99      0.41 o
  -8   2  11       91.53       97.84      1.79 o
  -7   2  11        6.26        6.25      0.38 o
  -6   2  11        4.58        6.14      0.34 o
  -5   2  11       18.92       14.92      0.40 o
  -4   2  11       35.71       36.60      0.60 o
  -3   2  11      316.68      306.77      2.90 o
  -2   2  11      187.63      173.70      1.86 o
  -1   2  11        4.69        3.70      0.23 o
   0   2  11        3.87        4.53      0.22 o
   1   2  11       12.58       11.76      0.36 o
   2   2  11      143.05      132.00      1.63 o
   3   2  11       72.88       66.56      0.97 o
   4   2  11      124.86      119.36      1.61 o
   5   2  11       13.63       13.50      0.52 o
   6   2  11       57.93       60.91      1.52 o
   7   2  11        0.16        0.29      0.34 o
   8   2  11        0.88        0.72      0.75 o
  -8   3  11       24.41       25.23      1.03 o
  -7   3  11        3.43        2.66      0.54 o
  -6   3  11        0.02        0.10      0.22 o
  -5   3  11       89.19       85.19      1.29 o
  -4   3  11        2.33        2.84      0.21 o
  -3   3  11      140.66      130.77      1.42 o
  -2   3  11      225.89      213.62      2.08 o
  -1   3  11        2.76        2.54      0.17 o
   0   3  11       48.13       48.24      0.73 o
   1   3  11        0.14        0.06      0.12 o
   2   3  11       38.35       35.87      0.56 o
   3   3  11       12.45       10.57      0.40 o
   4   3  11       19.78       18.87      0.57 o
   5   3  11       18.10       17.06      0.59 o
   6   3  11        4.04        3.61      0.46 o
   7   3  11       15.19       16.65      0.85 o
  -8   4  11       57.55       62.28      2.02 o
  -7   4  11       46.87       49.80      1.40 o
  -6   4  11        7.70        8.79      0.80 o
  -5   4  11       19.06       19.15      0.54 o
  -4   4  11        0.90        1.45      0.20 o
  -3   4  11        4.38        4.35      0.23 o
  -2   4  11       15.29       14.25      0.40 o
  -1   4  11        1.31        0.97      0.16 o
   0   4  11       52.81       51.59      0.83 o
   1   4  11        5.95        7.09      0.30 o
   2   4  11        6.20        5.29      0.24 o
   3   4  11      113.98      113.58      1.73 o
   4   4  11       34.33       31.68      0.79 o
   5   4  11       28.06       27.62      1.17 o
   6   4  11       28.42       27.44      1.01 o
   7   4  11        9.87        9.82      0.71 o
  -7   5  11       12.42       13.80      0.78 o
  -6   5  11       40.91       41.03      1.23 o
  -5   5  11        9.38        7.78      0.47 o
  -4   5  11        3.12        3.69      0.28 o
  -3   5  11        3.01        3.56      0.26 o
  -2   5  11       84.75       82.34      1.30 o
  -1   5  11       79.01       75.74      1.12 o
   0   5  11       69.52       68.26      1.03 o
   1   5  11        3.61        3.81      0.34 o
   2   5  11       63.79       65.84      1.39 o
   3   5  11       21.36       21.06      0.56 o
   4   5  11       11.70       13.37      0.88 o
   5   5  11       15.07       16.46      1.11 o
   6   5  11        8.75       10.41      0.69 o
   7   5  11        1.75        2.34      0.88 o
  -7   6  11        2.21        3.36      0.52 o
  -6   6  11       19.18       20.72      0.93 o
  -5   6  11        0.65        0.66      0.68 o
  -4   6  11        0.21        0.31      0.25 o
  -3   6  11       11.19       10.60      0.43 o
  -2   6  11        2.07        1.76      0.24 o
  -1   6  11        1.87        2.23      0.27 o
   0   6  11        3.35        3.19      0.27 o
   1   6  11       10.84       10.34      0.51 o
   2   6  11       26.54       26.20      0.79 o
   3   6  11       21.92       23.87      0.72 o
   4   6  11        1.62        1.94      0.37 o
   5   6  11        0.72       -0.30      0.30 o
   6   6  11        0.67        1.15      0.42 o
  -6   7  11       21.78       22.77      1.00 o
  -5   7  11        6.22        6.54      0.58 o
  -4   7  11        0.67        1.36      0.38 o
  -3   7  11        2.26        2.24      0.61 o
  -2   7  11       11.63       11.31      0.55 o
  -1   7  11       13.73       13.76      0.60 o
   0   7  11       13.78       13.24      0.96 o
   1   7  11        1.79        1.34      0.30 o
   2   7  11       78.22       80.38      1.62 o
   3   7  11        0.01       -0.05      0.31 o
   4   7  11        0.44        0.66      0.36 o
   5   7  11        4.20        4.80      0.57 o
  -5   8  11       10.75       11.13      0.75 o
  -4   8  11       13.42       13.11      1.54 o
  -3   8  11        0.23        0.26      0.35 o
  -2   8  11       14.20       14.25      0.75 o
  -1   8  11        5.01        5.20      0.99 o
   0   8  11        0.01        0.04      0.52 o
   1   8  11       29.01       29.84      1.06 o
   2   8  11       13.85       13.71      1.34 o
   3   8  11        6.95        7.12      0.63 o
   4   8  11        4.28        3.97      0.54 o
  -3   9  11        0.58        1.48      1.09 o
  -2   9  11        0.25        0.72      0.39 o
  -1   9  11        2.54        2.84      0.48 o
   0   9  11        3.58        3.76      1.21 o
   1   9  11        6.08        7.80      0.95 o
   2   9  11        0.01        0.13      0.39 o
  -8   0  12        1.23        1.14      0.55 o
  -7   0  12      189.25      200.24      3.81 o
  -6   0  12       20.46       22.95      0.93 o
  -5   0  12       37.24       31.61      0.77 o
  -4   0  12      121.62      109.59      1.72 o
  -3   0  12       96.05       97.68      1.29 o
  -2   0  12       33.88       33.30      0.51 o
  -1   0  12       33.06       30.36      1.35 o
   0   0  12        3.06        2.88      0.23 o
   1   0  12      333.93      323.16      6.64 o
   2   0  12       52.60       49.26      1.12 o
   3   0  12        5.83        8.26      0.41 o
   4   0  12        0.98        0.49      0.22 o
   5   0  12      226.21      235.59      9.11 o
   6   0  12       76.98       78.57      2.51 o
   7   0  12       74.09       72.80      2.55 o
   8   0  12        0.11       -0.45      0.45 o
  -8   1  12        1.81        2.02      0.41 o
  -7   1  12        1.47        1.73      0.46 o
  -6   1  12        0.09        0.07      0.20 o
  -5   1  12        3.37        4.16      0.23 o
  -4   1  12       11.70       11.38      0.29 o
  -3   1  12       37.94       38.54      0.51 o
  -2   1  12      219.74      212.64      2.04 o
  -1   1  12      104.19       99.30      1.16 o
   1   1  12       27.29       23.81      0.48 o
   2   1  12        5.67        5.16      0.19 o
   3   1  12       14.94       14.27      0.37 o
   4   1  12       97.95       96.45      1.36 o
   5   1  12        0.32        0.22      0.21 o
   6   1  12        2.09        1.98      0.39 o
   7   1  12        0.00       -0.29      0.29 o
  -8   2  12       16.32       16.75      0.80 o
  -7   2  12       28.09       29.39      0.75 o
  -6   2  12       48.54       50.85      0.95 o
  -5   2  12       11.91       12.53      0.58 o
  -4   2  12       74.74       72.41      1.13 o
  -3   2  12        3.04        2.66      0.15 o
  -2   2  12       57.36       58.12      0.75 o
  -1   2  12        7.10        6.24      0.26 o
   0   2  12        0.74        0.40      0.13 o
   1   2  12      234.16      228.28      3.81 o
   2   2  12        6.88        6.11      0.21 o
   3   2  12       37.89       40.60      0.69 o
   4   2  12       37.98       37.78      0.91 o
   5   2  12       48.14       52.06      1.08 o
   6   2  12       24.05       27.38      0.98 o
   7   2  12       11.92       11.51      0.72 o
  -8   3  12        3.84        2.51      0.46 o
  -7   3  12        3.67        3.83      0.44 o
  -6   3  12        0.06        0.06      0.28 o
  -5   3  12       32.07       35.88      0.74 o
  -4   3  12        4.73        4.09      0.24 o
  -3   3  12       94.88      100.06      1.19 o
  -2   3  12      448.50      439.41      4.44 o
  -1   3  12       29.64       29.04      0.52 o
   0   3  12        4.46        4.97      0.21 o
   1   3  12       54.94       52.29      0.81 o
   2   3  12        0.56        0.95      0.13 o
   3   3  12        4.24        5.22      0.36 o
   4   3  12      161.01      157.21      2.32 o
   5   3  12        0.01       -0.28      0.28 o
   6   3  12        0.81        0.66      0.32 o
   7   3  12        4.96        5.01      0.65 o
  -8   4  12       40.41       40.80      1.34 o
  -7   4  12        2.73        3.05      0.45 o
  -6   4  12        3.01        3.47      0.36 o
  -5   4  12        9.75       11.93      0.67 o
  -4   4  12        0.43        0.23      0.18 o
  -3   4  12       29.77       29.32      0.54 o
  -2   4  12      131.81      130.62      1.52 o
  -1   4  12        7.07        6.52      0.28 o
   0   4  12       18.51       19.61      0.46 o
   1   4  12        4.41        5.20      0.31 o
   2   4  12        3.11        3.57      0.21 o
   3   4  12      131.09      131.81      3.25 o
   4   4  12       39.59       43.32      0.95 o
   5   4  12        1.13        0.31      0.45 o
   6   4  12        3.20        2.67      0.45 o
   7   4  12        4.71        5.34      0.59 o
  -7   5  12       16.68       18.70      2.06 o
  -6   5  12        1.89        2.02      1.02 o
  -5   5  12        0.62        0.66      0.42 o
  -4   5  12        0.08       -0.09      0.18 o
  -3   5  12       28.78       30.15      0.75 o
  -2   5  12       83.54       81.89      1.68 o
  -1   5  12       15.97       15.99      0.43 o
   0   5  12        4.10        3.89      0.30 o
   1   5  12        0.19        0.11      0.21 o
   2   5  12        3.67        3.99      0.27 o
   3   5  12       65.10       63.28      1.30 o
   4   5  12        6.08        6.31      0.82 o
   5   5  12        0.01       -0.19      0.37 o
   6   5  12        6.08        5.06      0.55 o
  -6   6  12       25.29       29.06      1.07 o
  -5   6  12        8.11        7.24      0.55 o
  -4   6  12       16.21       17.62      0.66 o
  -3   6  12        1.53        1.45      0.40 o
  -2   6  12        0.32        0.55      0.20 o
  -1   6  12       30.50       29.66      0.71 o
   0   6  12       32.97       33.40      0.71 o
   1   6  12       11.37       11.01      0.61 o
   2   6  12       10.39       10.43      0.43 o
   3   6  12       67.57       70.31      1.36 o
   4   6  12        2.12        2.03      0.38 o
   5   6  12        3.26        3.31      0.48 o
   6   6  12        8.14        6.83      0.80 o
  -6   7  12        5.86        5.05      0.71 o
  -5   7  12       32.02       31.80      1.13 o
  -4   7  12        0.38        0.11      0.44 o
  -3   7  12        0.22       -0.03      0.28 o
  -2   7  12        6.15        7.14      0.47 o
  -1   7  12        0.66        0.31      0.47 o
   0   7  12       70.33       70.98      1.43 o
   1   7  12        8.81        8.52      0.42 o
   2   7  12       14.97       15.25      0.56 o
   3   7  12        0.23        0.22      0.44 o
   4   7  12        0.07       -0.29      0.29 o
   5   7  12        0.65        1.05      0.51 o
  -4   8  12        2.96        2.36      0.46 o
  -3   8  12        1.84        1.35      0.39 o
  -2   8  12        2.07        1.95      0.41 o
  -1   8  12       10.35       11.20      0.93 o
   0   8  12        2.69        2.65      0.44 o
   1   8  12        5.68        6.73      0.57 o
   2   8  12        1.46        1.31      0.39 o
   3   8  12        1.39        1.19      0.41 o
  -2   9  12        0.02        0.36      0.44 o
  -1   9  12        0.20        0.10      0.44 o
   0   9  12       17.05       16.74      0.88 o
   1   9  12        2.80        3.99      0.65 o
  -8   1  13        1.08        1.79      0.32 o
  -7   1  13        1.03        1.32      0.34 o
  -6   1  13        3.20        5.01      0.32 o
  -5   1  13       15.18       15.47      0.40 o
  -4   1  13       16.47       13.40      0.30 o
  -3   1  13       32.03       29.89      0.42 o
  -2   1  13      251.62      246.09      2.35 o
  -1   1  13      562.54      531.19      5.38 o
   0   1  13        1.24        0.71      0.12 o
   1   1  13        3.67        2.80      0.16 o
   2   1  13        9.39       10.48      0.28 o
   3   1  13        1.69        0.87      0.15 o
   4   1  13       10.83       12.23      0.42 o
   5   1  13       35.02       34.20      0.84 o
   6   1  13       22.37       23.39      0.89 o
   7   1  13       18.02       18.69      0.87 o
  -8   2  13        5.55        5.19      0.43 o
  -7   2  13        5.05        5.89      0.41 o
  -6   2  13       49.89       51.09      1.29 o
  -5   2  13        2.18        3.72      0.26 o
  -4   2  13        1.43        0.98      0.15 o
  -3   2  13        1.34        0.90      0.11 o
  -2   2  13       90.59       90.71      1.08 o
  -1   2  13        2.94        1.99      0.17 o
   0   2  13       39.15       38.42      0.89 o
   1   2  13       10.18       10.24      0.29 o
   2   2  13       30.74       27.93      0.50 o
   3   2  13       22.87       22.50      0.49 o
   4   2  13        2.90        2.82      0.24 o
   5   2  13       51.74       55.34      1.14 o
   6   2  13       40.30       39.81      1.35 o
   7   2  13       11.41       10.76      0.69 o
  -8   3  13        2.10        2.94      0.48 o
  -7   3  13        2.39        2.42      0.39 o
  -6   3  13        4.03        4.20      0.37 o
  -5   3  13       12.72       14.24      0.46 o
  -4   3  13       12.83       13.32      0.40 o
  -3   3  13        3.33        2.50      0.16 o
  -2   3  13      138.17      137.06      1.58 o
  -1   3  13        6.50        8.49      0.41 o
   0   3  13      114.70      115.72      1.48 o
   1   3  13        1.97        1.76      0.17 o
   2   3  13       18.16       16.49      0.37 o
   3   3  13       11.69       12.21      0.39 o
   4   3  13       96.34       92.88      1.55 o
   5   3  13        0.10       -0.18      0.18 o
   6   3  13        1.42        1.64      0.38 o
   7   3  13        6.67        7.48      0.62 o
  -7   4  13       15.80       16.57      0.96 o
  -6   4  13        0.41        0.41      0.33 o
  -5   4  13       68.85       73.04      1.40 o
  -4   4  13        1.16        0.88      0.19 o
  -3   4  13       16.16       15.48      0.43 o
  -2   4  13        0.40        0.65      0.18 o
  -1   4  13       74.90       72.44      1.08 o
   0   4  13       25.95       26.20      0.56 o
   1   4  13       14.57       15.20      0.69 o
   2   4  13       34.09       32.51      1.29 o
   3   4  13       23.92       22.45      0.61 o
   4   4  13        0.38        0.76      0.34 o
   5   4  13        0.06        0.21      0.37 o
   6   4  13       21.72       20.47      0.89 o
  -7   5  13       31.52       34.07      1.18 o
  -6   5  13        4.25        4.02      0.45 o
  -5   5  13        3.33        3.20      0.39 o
  -4   5  13       62.27       65.52      1.11 o
  -3   5  13       18.97       18.73      0.50 o
  -2   5  13        6.11        4.87      0.27 o
  -1   5  13       45.10       47.14      0.80 o
   0   5  13        2.93        3.20      0.32 o
   1   5  13       13.26       14.92      0.92 o
   2   5  13        0.03       -0.02      0.23 o
   3   5  13        2.81        3.32      0.31 o
   4   5  13       13.79       13.52      0.61 o
   5   5  13        2.06        1.65      0.39 o
   6   5  13        0.18        0.82      0.37 o
  -6   6  13        3.20        3.12      0.47 o
  -5   6  13       28.26       27.74      0.99 o
  -4   6  13        5.26        4.23      0.44 o
  -3   6  13        0.01        0.06      0.20 o
  -2   6  13        1.22        1.30      0.22 o
  -1   6  13       31.52       30.43      0.69 o
   0   6  13        8.16        9.09      0.60 o
   1   6  13       25.75       28.03      0.67 o
   2   6  13        3.89        3.87      0.30 o
   3   6  13        4.39        3.87      0.35 o
   4   6  13        5.60        5.16      0.51 o
   5   6  13        7.13        6.61      1.19 o
  -5   7  13        0.57        0.59      0.37 o
  -4   7  13       11.00       11.54      1.40 o
  -3   7  13       28.92       30.02      1.00 o
  -2   7  13       10.08       10.39      0.60 o
  -1   7  13        1.81        2.41      0.38 o
   0   7  13        8.61        8.80      0.57 o
   1   7  13        2.15        2.65      0.30 o
   2   7  13        0.12       -0.05      0.25 o
   3   7  13        5.31        5.24      0.53 o
   4   7  13        4.44        6.11      0.61 o
  -4   8  13        1.38        1.31      0.48 o
  -3   8  13        0.59        0.15      0.34 o
  -2   8  13        0.03        0.26      0.32 o
  -1   8  13        0.00        0.00      0.31 o
   0   8  13        0.10        0.51      0.40 o
   1   8  13       39.51       42.10      1.28 o
   2   8  13        6.12        6.62      0.58 o
   3   8  13        0.48        0.75      0.47 o
  -8   0  14        6.36        5.57      0.75 o
  -7   0  14       63.48       67.43      2.27 o
  -6   0  14        5.73        5.59      0.80 o
  -5   0  14      129.83      129.02      2.09 o
  -4   0  14        2.05        2.13      0.19 o
  -3   0  14       21.75       21.06      0.45 o
  -2   0  14       17.23       16.16      0.34 o
  -1   0  14      199.46      199.06      3.28 o
   0   0  14       77.44       69.61      2.08 o
   1   0  14       13.57       12.84      0.42 o
   2   0  14        3.26        3.89      0.27 o
   3   0  14        5.15        4.83      0.34 o
   4   0  14       69.67       73.38      2.68 o
   5   0  14       20.70       21.86      1.12 o
   6   0  14        8.85       10.61      0.91 o
   7   0  14        9.92       12.16      1.04 o
  -8   1  14        3.15        3.21      0.38 o
  -7   1  14        0.13       -0.11      0.22 o
  -6   1  14        4.43        5.22      0.30 o
  -5   1  14        0.13        0.03      0.14 o
  -4   1  14        0.99        0.81      0.13 o
  -3   1  14        1.31        0.98      0.11 o
  -2   1  14        1.78        1.21      0.12 o
  -1   1  14        1.60        1.44      0.22 o
   0   1  14      137.85      136.49      3.19 o
   1   1  14        3.59        3.89      0.21 o
   2   1  14        0.53        0.67      0.12 o
   3   1  14        0.01       -0.09      0.18 o
   4   1  14       16.20       15.62      0.46 o
   5   1  14        0.70        0.82      0.37 o
   6   1  14        0.99        1.56      0.36 o
   7   1  14        4.53        4.68      0.53 o
  -8   2  14        0.20       -0.01      0.42 o
  -7   2  14       25.52       27.90      0.96 o
  -6   2  14        6.52        6.47      0.42 o
  -5   2  14        6.63        6.21      0.50 o
  -4   2  14        5.11        5.06      0.29 o
  -3   2  14       18.42       17.50      0.33 o
  -2   2  14        0.00       -0.12      0.12 o
  -1   2  14       56.30       56.38      0.81 o
   0   2  14       14.34       12.47      0.51 o
   1   2  14        6.89        7.01      0.25 o
   2   2  14        1.57        2.47      0.23 o
   3   2  14        4.18        4.22      0.24 o
   4   2  14       58.00       60.05      1.13 o
   5   2  14        0.77        0.63      0.24 o
   6   2  14        6.61        6.92      0.55 o
   7   2  14        1.58        3.05      0.62 o
  -7   3  14        3.32        2.67      0.41 o
  -6   3  14       18.68       19.80      0.77 o
  -5   3  14       10.87       10.43      0.41 o
  -4   3  14       23.41       25.13      0.56 o
  -3   3  14        7.21        8.10      0.28 o
  -2   3  14        2.92        2.40      0.30 o
  -1   3  14       22.79       23.52      0.66 o
   0   3  14      119.00      122.40      2.32 o
   1   3  14       19.53       18.57      0.43 o
   2   3  14        0.07       -0.07      0.12 o
   3   3  14        5.40        6.30      0.30 o
   4   3  14       14.88       12.85      0.49 o
   5   3  14        1.94        1.51      0.28 o
   6   3  14        1.14        1.43      0.38 o
  -7   4  14        0.91        0.12      0.46 o
  -6   4  14        7.35        9.00      0.59 o
  -5   4  14        8.49        8.92      0.47 o
  -4   4  14        9.57        8.44      0.39 o
  -3   4  14       17.96       18.64      0.46 o
  -2   4  14        0.72        0.56      0.17 o
  -1   4  14        7.78        7.51      0.43 o
   0   4  14        5.18        6.08      0.48 o
   1   4  14       18.12       20.02      0.49 o
   2   4  14       34.07       31.36      0.69 o
   3   4  14        0.07        0.04      0.26 o
   4   4  14        6.70        7.75      0.42 o
   5   4  14        6.37        5.83      0.51 o
   6   4  14       28.00       30.32      1.09 o
  -6   5  14        0.01        0.19      0.30 o
  -5   5  14       33.75       34.83      1.05 o
  -4   5  14       43.09       45.39      1.14 o
  -3   5  14       13.18       13.00      0.43 o
  -2   5  14        0.03       -0.08      0.20 o
  -1   5  14       86.09       82.46      2.59 o
   0   5  14        3.48        3.71      0.29 o
   1   5  14       80.86       81.60      1.43 o
   2   5  14        7.36        7.90      0.36 o
   3   5  14        0.15        0.28      0.21 o
   4   5  14        0.58        0.66      0.25 o
   5   5  14       17.29       16.72      1.91 o
  -6   6  14        5.77        7.60      0.73 o
  -5   6  14        0.00       -0.14      0.29 o
  -4   6  14        0.38        0.61      0.30 o
  -3   6  14        3.73        3.84      0.46 o
  -2   6  14        0.73        0.74      0.20 o
  -1   6  14        4.46        4.35      0.31 o
   0   6  14        7.81        7.22      0.38 o
   1   6  14        1.64        2.05      0.22 o
   2   6  14       58.07       62.24      1.38 o
   3   6  14        0.00        0.30      0.23 o
   4   6  14        5.69        4.67      0.49 o
   5   6  14        2.81        2.87      0.59 o
  -5   7  14        1.62        1.25      0.46 o
  -4   7  14        0.01       -0.30      0.50 o
  -3   7  14        0.11       -0.06      0.28 o
  -2   7  14        3.60        4.26      0.43 o
  -1   7  14       12.74       11.48      0.67 o
   0   7  14        1.62        1.97      0.35 o
   1   7  14        5.70        6.08      0.57 o
   2   7  14        7.61        7.69      0.46 o
   3   7  14        6.92        9.63      0.92 o
   4   7  14        1.27        1.45      0.51 o
  -3   8  14        2.18        2.43      0.53 o
  -2   8  14       13.50       14.37      0.92 o
  -1   8  14        0.90        0.95      0.37 o
   0   8  14        0.19       -0.06      0.34 o
   1   8  14        4.95        6.41      0.60 o
   2   8  14        0.25        0.71      0.46 o
  -7   1  15        2.51        3.55      0.59 o
  -6   1  15       35.38       36.71      0.85 o
  -5   1  15       58.08       56.52      0.90 o
  -4   1  15        6.90        7.43      0.27 o
  -3   1  15        0.63        0.89      0.11 o
  -2   1  15        3.60        4.29      0.21 o
  -1   1  15       24.42       23.82      0.53 o
   0   1  15        0.11        0.74      0.16 o
   1   1  15      144.05      139.70      1.64 o
   2   1  15        0.43        0.60      0.18 o
   3   1  15        0.43        0.34      0.15 o
   4   1  15        0.51        0.60      0.18 o
   5   1  15       60.04       57.77      1.40 o
   6   1  15        2.36        2.30      0.64 o
  -7   2  15       11.31        9.85      0.60 o
  -6   2  15        5.45        7.18      0.60 o
  -5   2  15        0.52        0.41      0.18 o
  -4   2  15       73.69       74.42      1.17 o
  -3   2  15       12.87       13.18      0.29 o
  -2   2  15        0.62        0.61      0.22 o
  -1   2  15        0.85        0.86      0.21 o
   0   2  15        0.54        0.66      0.19 o
   1   2  15       59.07       55.32      1.24 o
   2   2  15       11.16       11.45      0.54 o
   3   2  15       11.21       11.01      0.37 o
   4   2  15        0.65        0.65      0.21 o
   5   2  15        0.02       -0.10      0.21 o
   6   2  15       13.07       12.57      0.94 o
  -7   3  15        1.22        1.46      0.36 o
  -6   3  15       15.89       15.55      0.69 o
  -5   3  15        0.48        0.93      0.21 o
  -4   3  15       14.18       15.74      0.44 o
  -3   3  15       32.97       28.99      0.63 o
  -2   3  15       19.43       19.85      0.70 o
  -1   3  15       10.37       10.21      0.46 o
   0   3  15       14.24       14.00      0.72 o
   1   3  15        1.90        1.08      0.28 o
   2   3  15        3.10        2.80      0.33 o
   3   3  15        5.28        4.84      0.29 o
   4   3  15        1.26        0.93      0.40 o
   5   3  15        4.86        5.01      0.48 o
   6   3  15        0.05       -0.20      0.30 o
  -7   4  15        3.54        3.20      0.55 o
  -6   4  15        1.53        2.03      0.55 o
  -5   4  15       16.37       17.72      0.69 o
  -4   4  15       34.48       36.44      0.75 o
  -3   4  15       15.33       16.04      0.58 o
  -2   4  15        2.25        2.69      0.23 o
  -1   4  15        3.34        3.37      0.49 o
   0   4  15        3.53        2.75      0.33 o
   1   4  15        0.05       -0.21      0.21 o
   2   4  15       13.25       12.14      0.56 o
   3   4  15       41.08       42.32      0.89 o
   4   4  15        2.44        2.29      0.29 o
   5   4  15       10.91       11.64      1.43 o
  -6   5  15        0.32        0.19      0.29 o
  -5   5  15       16.39       16.98      1.59 o
  -4   5  15        2.12        2.56      0.27 o
  -3   5  15        0.00        0.13      0.28 o
  -2   5  15        0.01       -0.20      0.20 o
  -1   5  15        3.87        4.55      0.33 o
   0   5  15        6.04        6.19      0.57 o
   1   5  15        3.39        2.67      0.30 o
   2   5  15        0.60        0.47      0.26 o
   3   5  15       23.32       22.14      0.66 o
   4   5  15        0.69        1.15      0.27 o
   5   5  15        0.23        0.42      0.42 o
  -5   6  15        0.97        1.78      0.46 o
  -4   6  15        8.54        9.45      0.98 o
  -3   6  15        1.17        0.77      0.32 o
  -2   6  15        0.01        0.17      0.28 o
  -1   6  15        0.07        0.13      0.27 o
   0   6  15       12.17       10.29      0.52 o
   1   6  15       14.21       14.38      0.51 o
   2   6  15        5.66        4.98      0.49 o
   3   6  15        3.80        4.31      0.36 o
   4   6  15        3.55        3.36      0.54 o
  -3   7  15        4.42        4.37      0.79 o
  -2   7  15        4.17        3.10      0.72 o
  -1   7  15        0.67       -0.11      0.51 o
   0   7  15       16.37       15.82      1.23 o
   1   7  15        0.17        0.48      0.44 o
   2   7  15        9.82        9.28      0.66 o
  -7   0  16        8.34        9.28      0.58 o
  -6   0  16       35.77       31.83      0.96 o
  -5   0  16        5.79        5.28      0.55 o
  -4   0  16       21.13       22.25      0.64 o
  -3   0  16        5.05        5.00      0.25 o
  -2   0  16        0.03        0.02      0.11 o
  -1   0  16        7.06        5.45      0.47 o
   0   0  16       17.27       15.49      0.42 o
   1   0  16       19.25       19.53      0.67 o
   2   0  16      101.30       98.03      1.81 o
   3   0  16       60.73       60.38      1.33 o
   4   0  16        3.26        2.86      0.35 o
   5   0  16        5.61        4.70      0.63 o
   6   0  16        6.98        7.42      0.80 o
  -7   1  16        6.68        7.28      0.52 o
  -6   1  16        7.26        7.58      0.49 o
  -5   1  16        0.08        0.11      0.17 o
  -4   1  16       33.26       34.75      0.51 o
  -3   1  16       32.09       32.24      0.53 o
  -2   1  16       24.76       24.06      0.47 o
  -1   1  16        1.71        1.70      0.17 o
   0   1  16        0.36        0.43      0.18 o
   1   1  16        0.20        0.44      0.20 o
   2   1  16       17.38       15.75      0.51 o
   3   1  16        0.25        0.27      0.15 o
   4   1  16        0.73        0.69      0.19 o
   5   1  16        0.06        0.08      0.46 o
   6   1  16        1.21        1.04      0.33 o
  -7   2  16        1.72        1.43      0.65 o
  -6   2  16       10.43        9.02      0.53 o
  -5   2  16       12.51       12.53      0.43 o
  -4   2  16       26.33       24.86      0.63 o
  -3   2  16        1.29        1.43      0.20 o
  -2   2  16       11.30       10.73      0.39 o
  -1   2  16        1.77        1.61      0.24 o
   0   2  16       24.92       24.25      0.73 o
   1   2  16        1.92        3.11      0.42 o
   2   2  16        1.39        1.58      0.21 o
   3   2  16        2.30        2.58      0.34 o
   4   2  16        7.07        7.56      0.40 o
   5   2  16        1.91        1.85      0.35 o
   6   2  16        0.04        0.39      0.41 o
  -7   3  16        3.45        3.89      0.55 o
  -6   3  16        4.71        4.88      0.43 o
  -5   3  16        0.13        0.47      0.20 o
  -4   3  16       50.70       52.88      1.24 o
  -3   3  16       11.02       10.40      0.38 o
  -2   3  16       17.43       18.16      0.62 o
  -1   3  16        0.57        0.46      0.22 o
   0   3  16        0.13        0.43      0.22 o
   1   3  16       27.78       27.88      0.72 o
   2   3  16       35.30       33.34      0.77 o
   3   3  16        4.21        4.08      0.40 o
   4   3  16       14.07       13.27      0.51 o
   5   3  16        1.53        1.20      0.33 o
  -6   4  16        2.77        2.41      0.37 o
  -5   4  16        0.92        0.82      0.48 o
  -4   4  16        0.51        0.48      0.28 o
  -3   4  16        4.12        4.64      0.69 o
  -2   4  16        6.35        5.73      0.56 o
  -1   4  16        1.57        2.18      0.32 o
   0   4  16        3.32        3.38      0.35 o
   1   4  16        0.84        0.50      0.22 o
   2   4  16       18.65       17.15      0.66 o
   3   4  16        3.32        2.83      0.37 o
   4   4  16        2.33        2.31      0.54 o
   5   4  16        0.48        0.87      0.40 o
  -5   5  16        0.11       -0.30      0.44 o
  -4   5  16        3.24        2.09      0.37 o
  -3   5  16        7.67        8.11      0.52 o
  -2   5  16        0.07       -0.05      0.22 o
  -1   5  16        0.55        0.32      0.22 o
   0   5  16        0.45        0.32      0.36 o
   1   5  16       25.18       24.77      0.84 o
   2   5  16        9.88        9.70      0.56 o
   3   5  16        1.64        1.27      0.66 o
   4   5  16        4.76        5.13      0.51 o
  -4   6  16       11.94       14.09      1.12 o
  -3   6  16       18.05       20.09      0.84 o
  -2   6  16        0.68        0.46      0.87 o
  -1   6  16        1.08        1.55      0.39 o
   0   6  16        0.29        0.14      0.28 o
   1   6  16        0.33        0.37      0.24 o
   2   6  16        0.11        0.24      0.30 o
   3   6  16        2.56        2.24      0.52 o
  -1   7  16        1.14        0.75      0.56 o
   0   7  16        2.68        1.33      0.60 o
  -7   1  17        4.98        5.75      0.46 o
  -6   1  17        3.86        3.54      0.31 o
  -5   1  17       37.95       34.89      0.67 o
  -4   1  17       52.52       52.04      0.86 o
  -3   1  17       51.14       51.82      0.97 o
  -2   1  17        1.07        0.96      0.11 o
  -1   1  17       12.82       12.21      0.63 o
   0   1  17        0.38        0.57      0.20 o
   1   1  17       19.81       20.32      0.50 o
   2   1  17       46.76       45.57      0.88 o
   3   1  17        0.70        0.33      0.16 o
   4   1  17        1.81        2.12      0.26 o
   5   1  17        0.07        0.17      0.37 o
  -6   2  17        4.48        5.38      0.44 o
  -5   2  17       10.56       10.12      0.56 o
  -4   2  17        2.73        2.83      0.27 o
  -3   2  17       15.73       16.54      0.41 o
  -2   2  17       11.22       10.67      0.51 o
  -1   2  17       28.08       27.40      0.80 o
   0   2  17       10.37       10.50      0.50 o
   1   2  17        0.63        0.75      0.15 o
   2   2  17        1.02        1.10      0.20 o
   3   2  17       42.05       41.34      0.92 o
   4   2  17       42.25       42.09      0.92 o
   5   2  17        0.38        0.39      0.29 o
  -6   3  17        2.96        3.39      0.64 o
  -5   3  17        0.05        0.29      0.28 o
  -4   3  17       10.88       11.22      0.55 o
  -3   3  17        4.03        4.72      0.51 o
  -2   3  17       58.91       61.32      1.79 o
  -1   3  17        1.16        1.36      0.35 o
   0   3  17        0.46        0.64      0.27 o
   1   3  17        8.57        8.36      0.35 o
   2   3  17        7.67        7.82      0.38 o
   3   3  17        0.23        0.02      0.23 o
   4   3  17        1.78        2.18      0.76 o
   5   3  17        0.57        0.70      0.40 o
  -5   4  17       11.65       13.22      1.00 o
  -4   4  17        0.02        0.12      0.51 o
  -3   4  17       23.58       22.09      0.73 o
  -2   4  17        0.92        1.18      0.22 o
  -1   4  17        0.13        0.03      0.31 o
   0   4  17        0.00        0.09      0.38 o
   1   4  17        0.07        0.30      0.20 o
   2   4  17        3.68        3.60      0.36 o
   3   4  17        0.13        0.19      0.25 o
   4   4  17       12.40       12.02      0.67 o
  -4   5  17        0.40       -0.19      0.28 o
  -3   5  17        3.92        3.85      0.39 o
  -2   5  17       15.30       15.94      0.92 o
  -1   5  17        4.91        5.25      0.87 o
   0   5  17        0.92        1.29      0.29 o
   1   5  17        0.83        0.84      0.28 o
   2   5  17       16.74       17.65      0.74 o
   3   5  17        6.98        7.12      0.86 o
  -3   6  17        4.80        3.43      0.60 o
  -2   6  17        0.74        0.85      0.40 o
  -1   6  17        0.33        1.28      0.33 o
   0   6  17        0.92        0.91      0.32 o
   1   6  17        1.01        0.74      0.33 o
  -6   0  18       53.28       54.50      1.85 o
  -4   0  18        2.49        1.81      0.37 o
  -3   0  18       64.78       63.86      1.99 o
  -2   0  18       14.48       14.04      0.51 o
  -1   0  18       17.97       17.37      0.53 o
   0   0  18       10.16       10.61      0.59 o
   1   0  18        2.45        1.91      0.36 o
   2   0  18       49.38       50.89      1.72 o
   3   0  18        0.79        0.77      0.38 o
   4   0  18        2.50        2.57      0.35 o
   5   0  18       31.31       33.83      1.45 o
  -6   1  18        0.92        1.74      0.46 o
  -5   1  18        0.86        0.73      0.39 o
  -4   1  18       13.27       11.69      0.48 o
  -3   1  18        2.50        2.17      0.23 o
  -2   1  18       29.39       29.14      0.53 o
  -1   1  18        0.01       -0.01      0.28 o
   0   1  18        5.42        5.81      0.56 o
   1   1  18        1.05        0.86      0.21 o
   2   1  18        0.07       -0.02      0.17 o
   3   1  18        3.89        3.88      0.31 o
   4   1  18        0.60        0.60      0.28 o
   5   1  18       10.52       12.21      0.88 o
  -6   2  18       20.63       22.29      1.23 o
  -5   2  18        1.36        2.75      0.53 o
  -4   2  18        0.46        0.49      0.24 o
  -3   2  18       13.45       13.49      0.42 o
  -2   2  18        0.00        0.24      0.24 o
  -1   2  18        5.68        7.17      0.60 o
   0   2  18        1.61        1.42      0.27 o
   1   2  18        1.12        1.44      0.18 o
   2   2  18       25.58       27.09      0.67 o
   3   2  18        3.55        3.19      0.35 o
   4   2  18        8.82       10.19      0.62 o
  -5   3  18        4.63        5.85      0.71 o
  -4   3  18       16.74       15.38      0.65 o
  -3   3  18       19.90       20.31      0.77 o
  -2   3  18       40.59       42.47      1.03 o
  -1   3  18        7.32        6.34      0.49 o
   0   3  18       14.38       15.23      0.68 o
   1   3  18        0.12        0.25      0.18 o
   2   3  18        0.71        1.44      0.28 o
   3   3  18       17.51       16.03      0.77 o
   4   3  18        1.25        0.50      0.46 o
  -4   4  18       12.78       14.73      0.82 o
  -3   4  18        0.17       -0.12      0.22 o
  -2   4  18       13.12       12.67      0.52 o
  -1   4  18       26.18       28.98      1.38 o
   0   4  18        2.54        2.19      0.53 o
   1   4  18        2.19        2.45      0.30 o
   2   4  18        1.00        1.39      0.40 o
   3   4  18        1.54        1.52      0.54 o
  -3   5  18        7.49        7.81      0.85 o
  -2   5  18        1.55        1.23      0.52 o
  -1   5  18       20.62       20.51      0.84 o
   0   5  18        4.24        4.03      0.37 o
   1   5  18        1.35        1.38      0.54 o
   2   5  18        1.15        1.11      0.53 o
  -4   1  19        4.58        4.57      0.55 o
  -3   1  19        0.04        0.04      0.22 o
  -2   1  19        3.74        4.18      0.22 o
  -1   1  19      159.65      159.16      4.22 o
   0   1  19       39.46       39.05      0.91 o
   1   1  19        0.33        0.21      0.19 o
   2   1  19        0.67        0.60      0.23 o
   3   1  19        8.32        7.99      1.12 o
   4   1  19        0.00        0.86      0.41 o
  -5   2  19        7.60        8.26      0.73 o
  -4   2  19        0.11        0.25      0.54 o
  -3   2  19        0.54        0.50      0.18 o
  -2   2  19       29.12       29.49      1.37 o
  -1   2  19       54.86       57.76      2.05 o
   0   2  19       11.46       11.50      0.86 o
   1   2  19        4.47        4.62      0.28 o
   2   2  19        0.08        0.10      0.32 o
   3   2  19       14.77       15.14      0.94 o
  -4   3  19        0.12       -0.03      0.37 o
  -3   3  19       29.64       30.50      1.31 o
  -2   3  19        8.03        9.37      0.58 o
  -1   3  19       24.22       25.77      0.89 o
   0   3  19        2.96        2.99      0.38 o
   1   3  19       15.44       16.61      0.50 o
   2   3  19        0.17        0.59      0.38 o
   3   3  19        0.38        0.79      0.39 o
  -3   4  19       12.29       12.78      0.96 o
  -2   4  19       16.52       16.27      1.06 o
  -1   4  19       11.29       11.41      0.94 o
   0   4  19        9.18        9.98      0.85 o
   1   4  19       29.56       29.58      1.39 o
   2   4  19        6.48        6.32      0.75 o
  -1   5  19        0.35        0.66      0.47 o
  -3   0  20        2.58        1.70      0.43 o
  -2   0  20        6.83        5.94      0.40 o
  -1   0  20        6.88        7.58      0.60 o
   0   0  20      198.42      202.71      5.11 o
   1   0  20        0.06       -0.20      0.30 o
  -3   1  20        5.43        5.72      0.42 o
  -2   1  20        1.94        2.03      0.21 o
  -1   1  20        2.30        3.06      0.60 o
   0   1  20        2.62        2.76      0.28 o
   1   1  20       14.47       14.49      0.94 o
  -2   2  20        4.23        3.68      0.61 o
  -1   2  20        1.00        0.98      0.45 o
   0   2  20       44.25       49.01      1.91 o
   1   2  20        3.94        4.67      0.65 o
  -3   3  20       20.13       20.21      1.10 o
  -2   3  20       13.48       13.52      1.04 o
  -1   3  20        0.00        0.20      0.44 o
   0   3  20       13.24       13.80      1.06 o
   1   3  20       17.56       17.96      1.02 o
   2   3  20        1.25        1.06      0.46 o
  -2   4  20       19.75       21.10      1.20 o
  -1   4  20        2.60        2.90      0.58 o
   0   4  20        3.03        2.30      0.54 o
 
